# Supplementary material for: Retention of paternal DNA methylome in the developing zebrafish germline
Source: Nat Commun. 2019 Jul 11;10:3054. doi: 10.1038/s41467-019-10895-6 (PMC6624265; doi:10.1038/s41467-019-10895-6)
Supplement: Supplementary file 4 — Supplementary Dataset 1 [file 41467_2019_10895_MOESM4_ESM.xlsx]

## Sheet: Supplementary_Table_1
Supplementary Data 1: WGBS metrics
Sample	Seq coverage	Non-conversion rate, %	Genome-average 5mC, %
PGC_4hpf_WGBS_rep1	3.06929	0.43779	87.4977
PGC_4hpf_WGBS_rep2	9.22803	0.551121	87.4453
PGC_7hpf_WGBS_rep1	9.45106	0.484874	87.4197
PGC_7hpf_WGBS_rep2	18.467	0.563009	87.2957
PGC_24hpf_WGBS_rep1	9.44518	0.487502	85.3046
PGC_24hpf_WGBS_rep2	13.1917	0.392896	85.2213
PGC_36hpf_WGBS_rep1	23.3324	0.410613	83.4762
PGC_36hpf_WGBS_rep2	16.8308	0.93633	83.3034
Soma_4hpf_WGBS_rep1	2.22614	0.549685	87.2421
Soma_4hpf_WGBS_rep2	12.2817	0.361804	87.2565
Soma_7hpf_WGBS_rep1	7.39246	0.448039	87.0865
Soma_7hpf_WGBS_rep2	16.847	0.262718	86.8856
Soma_24hpf_WGBS_rep1	15.2725	0.466881	84.5638
Soma_24hpf_WGBS_rep2	17.9971	0.802657	84.5455
Soma_36hpf_WGBS_rep1	22.4791	0.371614	83.6056
Soma_36hpf_WGBS_rep2	16.5964	0.793651	83.0525
