# Supplementary material for: Retention of paternal DNA methylome in the developing zebrafish germline
Source: Nat Commun. 2019 Jul 11;10:3054. doi: 10.1038/s41467-019-10895-6 (PMC6624265; doi:10.1038/s41467-019-10895-6)
Supplement: Supplementary file 5 — Supplementary Dataset 2 [file 41467_2019_10895_MOESM5_ESM.xlsx]

## Sheet: Supplementary_Table_2
Supplementary Data 2: genomic position of PGC-soma DMRs overlapping the Repeatmasker track
chr	start	end	DMR type
chr1	11146003	11146092	4 hpf-hypo DMR
chr1	18339144	18339326	4 hpf-hypo DMR
chr1	38520522	38520640	4 hpf-hypo DMR
chr10	8326030	8326086	4 hpf-hypo DMR
chr10	31216387	31216713	4 hpf-hypo DMR
chr11	14012015	14012143	4 hpf-hypo DMR
chr11	33208060	33208329	4 hpf-hypo DMR
chr12	23111871	23112103	4 hpf-hypo DMR
chr13	15323325	15323408	4 hpf-hypo DMR
chr14	16073050	16073240	4 hpf-hypo DMR
chr15	29213265	29213607	4 hpf-hypo DMR
chr15	36928344	36928738	4 hpf-hypo DMR
chr15	44281663	44281815	4 hpf-hypo DMR
chr16	16188432	16188616	4 hpf-hypo DMR
chr16	38004964	38005195	4 hpf-hypo DMR
chr16	53523564	53523654	4 hpf-hypo DMR
chr18	39121175	39121499	4 hpf-hypo DMR
chr18	45963406	45963648	4 hpf-hypo DMR
chr2	15304695	15304816	4 hpf-hypo DMR
chr2	24475105	24475361	4 hpf-hypo DMR
chr2	42529786	42529978	4 hpf-hypo DMR
chr20	29668706	29668880	4 hpf-hypo DMR
chr21	1269351	1269426	4 hpf-hypo DMR
chr22	2485646	2485710	4 hpf-hypo DMR
chr22	6401015	6401132	4 hpf-hypo DMR
chr22	8074219	8074567	4 hpf-hypo DMR
chr22	11493889	11494149	4 hpf-hypo DMR
chr22	12903310	12903734	4 hpf-hypo DMR
chr23	5748056	5748236	4 hpf-hypo DMR
chr23	37778756	37779002	4 hpf-hypo DMR
chr23	38774673	38774846	4 hpf-hypo DMR
chr24	15731533	15731719	4 hpf-hypo DMR
chr25	1963207	1963417	4 hpf-hypo DMR
chr25	18193139	18193323	4 hpf-hypo DMR
chr25	18333678	18333764	4 hpf-hypo DMR
chr3	7970700	7970852	4 hpf-hypo DMR
chr3	41484208	41484426	4 hpf-hypo DMR
chr4	21710652	21710766	4 hpf-hypo DMR
chr4	39427070	39427126	4 hpf-hypo DMR
chr4	51632737	51632836	4 hpf-hypo DMR
chr5	35255072	35255409	4 hpf-hypo DMR
chr5	36370749	36371148	4 hpf-hypo DMR
chr6	20625213	20625744	4 hpf-hypo DMR
chr6	59426509	59426741	4 hpf-hypo DMR
chr7	29141064	29141174	4 hpf-hypo DMR
chr7	60185759	60185862	4 hpf-hypo DMR
chr8	32937436	32937617	4 hpf-hypo DMR
chr8	48094535	48094768	4 hpf-hypo DMR
chr9	54295440	54295589	4 hpf-hypo DMR
chr1	11118443	11118870	4 hpf-hyper DMR
chr1	35734589	35734765	4 hpf-hyper DMR
chr10	11174812	11175050	4 hpf-hyper DMR
chr12	1285017	1285083	4 hpf-hyper DMR
chr12	19963546	19963615	4 hpf-hyper DMR
chr12	42973015	42973069	4 hpf-hyper DMR
chr14	12806005	12806359	4 hpf-hyper DMR
chr14	50285930	50285989	4 hpf-hyper DMR
chr15	20284062	20284248	4 hpf-hyper DMR
chr16	15961345	15961471	4 hpf-hyper DMR
chr18	32718651	32719001	4 hpf-hyper DMR
chr19	8932875	8932955	4 hpf-hyper DMR
chr19	29643149	29643308	4 hpf-hyper DMR
chr2	7208801	7208892	4 hpf-hyper DMR
chr2	28618374	28618493	4 hpf-hyper DMR
chr2	45283767	45283850	4 hpf-hyper DMR
chr20	13856530	13856678	4 hpf-hyper DMR
chr21	41646370	41646457	4 hpf-hyper DMR
chr23	21777392	21777554	4 hpf-hyper DMR
chr23	28509784	28509849	4 hpf-hyper DMR
chr24	18998551	18998612	4 hpf-hyper DMR
chr24	29947895	29947998	4 hpf-hyper DMR
chr25	4565386	4565448	4 hpf-hyper DMR
chr3	6656339	6656448	4 hpf-hyper DMR
chr3	8450079	8450220	4 hpf-hyper DMR
chr3	9123640	9123880	4 hpf-hyper DMR
chr3	21233199	21233252	4 hpf-hyper DMR
chr3	40631588	40631846	4 hpf-hyper DMR
chr3	57665884	57666029	4 hpf-hyper DMR
chr4	32755933	32755990	4 hpf-hyper DMR
chr4	66702885	66703034	4 hpf-hyper DMR
chr4	76321702	76322319	4 hpf-hyper DMR
chr6	25716778	25716877	4 hpf-hyper DMR
chr7	42335902	42336062	4 hpf-hyper DMR
chr8	41806826	41806928	4 hpf-hyper DMR
chr8	45951866	45951955	4 hpf-hyper DMR
chr9	8506060	8506149	4 hpf-hyper DMR
chr9	30842092	30842310	4 hpf-hyper DMR
chr9	36405184	36405246	4 hpf-hyper DMR
chr11	24622328	24622392	7 hpf-hypo DMR
chr11	36713090	36713311	7 hpf-hypo DMR
chr12	37283486	37283641	7 hpf-hypo DMR
chr13	18174541	18174600	7 hpf-hypo DMR
chr13	37508263	37508632	7 hpf-hypo DMR
chr15	14722483	14722536	7 hpf-hypo DMR
chr15	36722733	36722834	7 hpf-hypo DMR
chr16	35484464	35484555	7 hpf-hypo DMR
chr17	2618054	2618295	7 hpf-hypo DMR
chr17	34233492	34233686	7 hpf-hypo DMR
chr17	43248632	43248714	7 hpf-hypo DMR
chr18	110272	110351	7 hpf-hypo DMR
chr18	3478115	3478183	7 hpf-hypo DMR
chr18	16294305	16294664	7 hpf-hypo DMR
chr18	35043787	35043846	7 hpf-hypo DMR
chr18	42485834	42486090	7 hpf-hypo DMR
chr18	44988340	44988659	7 hpf-hypo DMR
chr19	12241712	12241837	7 hpf-hypo DMR
chr19	19427298	19427374	7 hpf-hypo DMR
chr19	40348495	40348591	7 hpf-hypo DMR
chr2	18817048	18817350	7 hpf-hypo DMR
chr2	36465114	36465189	7 hpf-hypo DMR
chr20	47107465	47107530	7 hpf-hypo DMR
chr21	24279936	24280162	7 hpf-hypo DMR
chr22	10866892	10867028	7 hpf-hypo DMR
chr22	12903457	12903600	7 hpf-hypo DMR
chr25	2233493	2233717	7 hpf-hypo DMR
chr25	23512714	23512970	7 hpf-hypo DMR
chr3	60998510	60998767	7 hpf-hypo DMR
chr4	35230653	35230995	7 hpf-hypo DMR
chr4	40583237	40583375	7 hpf-hypo DMR
chr4	47021595	47021662	7 hpf-hypo DMR
chr5	42692693	42692777	7 hpf-hypo DMR
chr5	57386928	57386999	7 hpf-hypo DMR
chr6	12691334	12691628	7 hpf-hypo DMR
chr7	11614235	11614560	7 hpf-hypo DMR
chr7	16723856	16724093	7 hpf-hypo DMR
chr7	30788544	30788772	7 hpf-hypo DMR
chr7	31480406	31480574	7 hpf-hypo DMR
chr7	56882905	56883182	7 hpf-hypo DMR
chr9	5051368	5051691	7 hpf-hypo DMR
chr1	38520522	38520640	7 hpf-hyper DMR
chr10	21117956	21118331	7 hpf-hyper DMR
chr10	23275587	23275646	7 hpf-hyper DMR
chr10	42937741	42937867	7 hpf-hyper DMR
chr11	16014058	16014239	7 hpf-hyper DMR
chr11	22488970	22489026	7 hpf-hyper DMR
chr12	11164299	11164403	7 hpf-hyper DMR
chr12	21808442	21808564	7 hpf-hyper DMR
chr14	24447733	24447885	7 hpf-hyper DMR
chr15	14811475	14811537	7 hpf-hyper DMR
chr15	31512234	31512309	7 hpf-hyper DMR
chr16	1137998	1138097	7 hpf-hyper DMR
chr17	6155457	6155530	7 hpf-hyper DMR
chr17	46412306	46412393	7 hpf-hyper DMR
chr19	17587322	17587573	7 hpf-hyper DMR
chr19	33023971	33024056	7 hpf-hyper DMR
chr2	7208801	7208892	7 hpf-hyper DMR
chr20	24386607	24386886	7 hpf-hyper DMR
chr20	43370364	43370559	7 hpf-hyper DMR
chr21	7349862	7350102	7 hpf-hyper DMR
chr21	35175978	35176184	7 hpf-hyper DMR
chr22	7207331	7207511	7 hpf-hyper DMR
chr22	28152784	28152958	7 hpf-hyper DMR
chr22	36754706	36755041	7 hpf-hyper DMR
chr23	2140109	2140259	7 hpf-hyper DMR
chr24	36757978	36758034	7 hpf-hyper DMR
chr3	27772483	27772563	7 hpf-hyper DMR
chr3	27794357	27794430	7 hpf-hyper DMR
chr4	27841734	27841863	7 hpf-hyper DMR
chr4	47242326	47242499	7 hpf-hyper DMR
chr4	65674040	65674133	7 hpf-hyper DMR
chr4	72426604	72426826	7 hpf-hyper DMR
chr4	75387227	75387316	7 hpf-hyper DMR
chr4	76323727	76323805	7 hpf-hyper DMR
chr5	56769069	56769235	7 hpf-hyper DMR
chr5	65338551	65338659	7 hpf-hyper DMR
chr6	17996286	17996485	7 hpf-hyper DMR
chr7	22334268	22334340	7 hpf-hyper DMR
chr8	22471695	22471778	7 hpf-hyper DMR
chr9	28026119	28026320	7 hpf-hyper DMR
chr1	7432335	7432457	24 hpf-hypo DMR
chr10	13236314	13236408	24 hpf-hypo DMR
chr10	19337479	19337686	24 hpf-hypo DMR
chr12	43453394	43453722	24 hpf-hypo DMR
chr13	36719260	36719610	24 hpf-hypo DMR
chr14	48438673	48438836	24 hpf-hypo DMR
chr15	30145931	30146043	24 hpf-hypo DMR
chr15	35265772	35265857	24 hpf-hypo DMR
chr16	6780080	6780361	24 hpf-hypo DMR
chr16	53089782	53089851	24 hpf-hypo DMR
chr17	11412328	11412599	24 hpf-hypo DMR
chr17	42747480	42747733	24 hpf-hypo DMR
chr18	1654235	1654363	24 hpf-hypo DMR
chr18	41567864	41568099	24 hpf-hypo DMR
chr19	3996510	3996627	24 hpf-hypo DMR
chr19	24719490	24719760	24 hpf-hypo DMR
chr19	33258388	33258860	24 hpf-hypo DMR
chr2	49865958	49866051	24 hpf-hypo DMR
chr21	5449671	5449744	24 hpf-hypo DMR
chr21	28353359	28353496	24 hpf-hypo DMR
chr21	33352478	33352628	24 hpf-hypo DMR
chr22	11152743	11153133	24 hpf-hypo DMR
chr22	32724074	32724278	24 hpf-hypo DMR
chr23	12333804	12333883	24 hpf-hypo DMR
chr23	24789668	24789755	24 hpf-hypo DMR
chr23	37778858	37779002	24 hpf-hypo DMR
chr23	38775724	38775923	24 hpf-hypo DMR
chr24	6245141	6245251	24 hpf-hypo DMR
chr24	6245408	6245528	24 hpf-hypo DMR
chr25	25680151	25680353	24 hpf-hypo DMR
chr3	28377658	28377999	24 hpf-hypo DMR
chr3	53170046	53170231	24 hpf-hypo DMR
chr3	53349006	53349208	24 hpf-hypo DMR
chr4	15768917	15769172	24 hpf-hypo DMR
chr4	39262083	39262363	24 hpf-hypo DMR
chr4	45688197	45688389	24 hpf-hypo DMR
chr4	52505070	52505164	24 hpf-hypo DMR
chr5	28569673	28569909	24 hpf-hypo DMR
chr5	36370878	36371294	24 hpf-hypo DMR
chr5	65485781	65485969	24 hpf-hypo DMR
chr7	7992317	7992449	24 hpf-hypo DMR
chr7	13743905	13744070	24 hpf-hypo DMR
chr7	33005669	33005853	24 hpf-hypo DMR
chr7	68440856	68441148	24 hpf-hypo DMR
chr8	26103720	26103994	24 hpf-hypo DMR
chr9	38632135	38632441	24 hpf-hypo DMR
chr9	46748671	46748847	24 hpf-hypo DMR
chr9	46785799	46785851	24 hpf-hypo DMR
chr10	42446364	42446827	24 hpf-hyper DMR
chr11	36713052	36713311	24 hpf-hyper DMR
chr11	42505247	42505346	24 hpf-hyper DMR
chr12	12026635	12026960	24 hpf-hyper DMR
chr12	12457168	12457273	24 hpf-hyper DMR
chr13	18643819	18643907	24 hpf-hyper DMR
chr13	34452899	34453001	24 hpf-hyper DMR
chr15	29768616	29768707	24 hpf-hyper DMR
chr16	16602736	16602801	24 hpf-hyper DMR
chr18	11954396	11954554	24 hpf-hyper DMR
chr18	40880585	40880770	24 hpf-hyper DMR
chr19	16071322	16071475	24 hpf-hyper DMR
chr2	29245722	29245983	24 hpf-hyper DMR
chr2	35794781	35794844	24 hpf-hyper DMR
chr20	30246154	30246335	24 hpf-hyper DMR
chr22	7793498	7793551	24 hpf-hyper DMR
chr22	28834909	28835035	24 hpf-hyper DMR
chr22	30656025	30656091	24 hpf-hyper DMR
chr23	463069	463427	24 hpf-hyper DMR
chr23	5411902	5411974	24 hpf-hyper DMR
chr23	12678922	12678987	24 hpf-hyper DMR
chr23	15054774	15054905	24 hpf-hyper DMR
chr24	12811266	12811543	24 hpf-hyper DMR
chr3	14012513	14012603	24 hpf-hyper DMR
chr3	54289402	54289483	24 hpf-hyper DMR
chr4	16939479	16939695	24 hpf-hyper DMR
chr4	58740238	58740477	24 hpf-hyper DMR
chr5	43539654	43540066	24 hpf-hyper DMR
chr6	21717893	21718009	24 hpf-hyper DMR
chr7	14089162	14089382	24 hpf-hyper DMR
chr7	16724036	16724093	24 hpf-hyper DMR
chr7	40015732	40015818	24 hpf-hyper DMR
chr8	44940951	44941077	24 hpf-hyper DMR
chr9	11456463	11456644	24 hpf-hyper DMR
chr9	53624324	53624376	24 hpf-hyper DMR
chr1	51345964	51346157	36 hpf-hypo DMR
chr10	11174812	11175050	36 hpf-hypo DMR
chr11	41968507	41968598	36 hpf-hypo DMR
chr12	21492536	21492720	36 hpf-hypo DMR
chr13	3597718	3597956	36 hpf-hypo DMR
chr13	18309407	18309661	36 hpf-hypo DMR
chr15	38309057	38309173	36 hpf-hypo DMR
chr16	22343187	22343351	36 hpf-hypo DMR
chr20	28732096	28732618	36 hpf-hypo DMR
chr20	34169429	34169564	36 hpf-hypo DMR
chr20	47514269	47514331	36 hpf-hypo DMR
chr21	34311482	34311637	36 hpf-hypo DMR
chr22	19455135	19455188	36 hpf-hypo DMR
chr23	10331021	10331174	36 hpf-hypo DMR
chr23	40190981	40191147	36 hpf-hypo DMR
chr25	21942294	21942637	36 hpf-hypo DMR
chr6	18537590	18537751	36 hpf-hypo DMR
chr6	27589112	27589392	36 hpf-hypo DMR
chr8	3278372	3278482	36 hpf-hypo DMR
chr8	38893885	38894121	36 hpf-hypo DMR
chr9	37354498	37354593	36 hpf-hypo DMR
chr9	48872377	48872670	36 hpf-hypo DMR
chr1	48734749	48734922	36 hpf-hypo DMR
chr12	5318856	5318996	36 hpf-hypo DMR
chr14	19572686	19572865	36 hpf-hypo DMR
chr17	42747935	42748094	36 hpf-hypo DMR
chr18	34987268	34987486	36 hpf-hypo DMR
chr19	20975255	20975438	36 hpf-hypo DMR
chr19	41655934	41656070	36 hpf-hypo DMR
chr2	15304758	15304816	36 hpf-hypo DMR
chr2	22924076	22924172	36 hpf-hypo DMR
chr21	10717889	10717946	36 hpf-hypo DMR
chr22	7872414	7872476	36 hpf-hypo DMR
chr22	12113493	12113703	36 hpf-hypo DMR
chr22	31814818	31815095	36 hpf-hypo DMR
chr23	19767049	19767184	36 hpf-hypo DMR
chr23	42411016	42411085	36 hpf-hypo DMR
chr24	25927833	25927896	36 hpf-hypo DMR
chr24	32023859	32024045	36 hpf-hypo DMR
chr3	47385203	47385349	36 hpf-hypo DMR
chr4	9395401	9395750	36 hpf-hypo DMR
chr4	73312289	73312762	36 hpf-hypo DMR
chr6	25173246	25173313	36 hpf-hypo DMR
chr6	25173427	25173600	36 hpf-hypo DMR
chr8	38861207	38861346	36 hpf-hypo DMR
chr8	42896202	42896335	36 hpf-hypo DMR
chr9	5051608	5051691	36 hpf-hypo DMR
chr9	14025158	14025355	36 hpf-hypo DMR
chr9	20188606	20188947	36 hpf-hypo DMR
