# Supplementary material for: Retention of paternal DNA methylome in the developing zebrafish germline
Source: Nat Commun. 2019 Jul 11;10:3054. doi: 10.1038/s41467-019-10895-6 (PMC6624265; doi:10.1038/s41467-019-10895-6)
Supplement: Supplementary file 6 — Supplementary Dataset 3 [file 41467_2019_10895_MOESM6_ESM.xlsx]

## Sheet: Supplementary_Table_3
Supplementary Data 3: genomic position of PGC-soma DMRs not overlapping the Repeatmasker track
chr	start	end	DMR type
chr6	53532909	53533350	4 hpf-hypo DMR
chr18	18914970	18915405	4 hpf-hypo DMR
chr8	7786863	7787292	4 hpf-hypo DMR
chr7	11859985	11860398	4 hpf-hypo DMR
chr17	35180102	35180499	4 hpf-hypo DMR
chr22	21724604	21724927	4 hpf-hypo DMR
chr3	53022221	53022536	4 hpf-hypo DMR
chr9	48244248	48244543	4 hpf-hypo DMR
chr21	22683565	22683840	4 hpf-hypo DMR
chr18	50069337	50069602	4 hpf-hypo DMR
chr23	18512389	18512640	4 hpf-hypo DMR
chr15	27669442	27669691	4 hpf-hypo DMR
chr24	26091167	26091402	4 hpf-hypo DMR
chr7	69458000	69458222	4 hpf-hypo DMR
chr4	8429122	8429332	4 hpf-hypo DMR
chr6	39830249	39830457	4 hpf-hypo DMR
chr20	42174273	42174476	4 hpf-hypo DMR
chr1	29808439	29808628	4 hpf-hypo DMR
chr20	46694138	46694308	4 hpf-hypo DMR
chr17	43249060	43249227	4 hpf-hypo DMR
chr17	32455972	32456138	4 hpf-hypo DMR
chr21	45753981	45754132	4 hpf-hypo DMR
chr17	31163341	31163486	4 hpf-hypo DMR
chr25	34997990	34998130	4 hpf-hypo DMR
chr17	29886135	29886273	4 hpf-hypo DMR
chr2	3783873	3784009	4 hpf-hypo DMR
chr18	50209680	50209808	4 hpf-hypo DMR
chr4	58494911	58495035	4 hpf-hypo DMR
chr9	46744976	46745100	4 hpf-hypo DMR
chr5	42037226	42037337	4 hpf-hypo DMR
chr25	17129069	17129174	4 hpf-hypo DMR
chr5	23813066	23813164	4 hpf-hypo DMR
chr8	38499081	38499179	4 hpf-hypo DMR
chr23	21050039	21050131	4 hpf-hypo DMR
chr17	9518845	9518931	4 hpf-hypo DMR
chr11	41562240	41562319	4 hpf-hypo DMR
chr14	7216599	7216674	4 hpf-hypo DMR
chr6	5487575	5487649	4 hpf-hypo DMR
chr1	41588501	41588573	4 hpf-hypo DMR
chr9	34279978	34280047	4 hpf-hypo DMR
chr20	37725989	37726056	4 hpf-hypo DMR
chr3	31137325	31137390	4 hpf-hypo DMR
chr3	16607763	16607827	4 hpf-hypo DMR
chr1	19250975	19251324	4 hpf-hyper DMR
chr2	43543861	43544023	4 hpf-hyper DMR
chr3	40424305	40424459	4 hpf-hyper DMR
chr5	20734400	20734539	4 hpf-hyper DMR
chr6	18584918	18585243	4 hpf-hyper DMR
chr15	20460148	20460406	4 hpf-hyper DMR
chr15	43140793	43141003	4 hpf-hyper DMR
chr16	672065	672304	4 hpf-hyper DMR
chr16	28446477	28446836	4 hpf-hyper DMR
chr17	40763604	40763714	4 hpf-hyper DMR
chr18	33071923	33072129	4 hpf-hyper DMR
chr21	36255664	36255732	4 hpf-hyper DMR
chr22	11342598	11342756	4 hpf-hyper DMR
chr1	44674169	44674288	7 hpf-hypo DMR
chr3	6038216	6038346	7 hpf-hypo DMR
chr3	38833506	38833625	7 hpf-hypo DMR
chr4	43644873	43644931	7 hpf-hypo DMR
chr8	31429060	31429144	7 hpf-hypo DMR
chr11	11445871	11445971	7 hpf-hypo DMR
chr14	29198445	29198497	7 hpf-hypo DMR
chr23	16559421	16559523	7 hpf-hypo DMR
chr24	35628873	35629010	7 hpf-hypo DMR
chr24	36107887	36107977	7 hpf-hypo DMR
chr4	52533040	52533110	7 hpf-hyper DMR
chr4	55576015	55576069	7 hpf-hyper DMR
chr5	17171421	17171526	7 hpf-hyper DMR
chr7	69250759	69250870	7 hpf-hyper DMR
chr10	42663193	42663270	7 hpf-hyper DMR
chr12	30608622	30608714	7 hpf-hyper DMR
chr13	15447452	15447511	7 hpf-hyper DMR
chr23	14529942	14530002	7 hpf-hyper DMR
chr23	23545122	23545258	7 hpf-hyper DMR
chr23	38481113	38481230	7 hpf-hyper DMR
chr2	15129690	15129807	24 hpf-hypo DMR
chr4	52386080	52386238	24 hpf-hypo DMR
chr4	64358691	64358808	24 hpf-hypo DMR
chr19	4918306	4918421	24 hpf-hypo DMR
chr24	6319184	6319326	24 hpf-hypo DMR
chr24	32118855	32118948	24 hpf-hypo DMR
chr2	8129918	8130045	24 hpf-hyper DMR
chr2	47550076	47550277	24 hpf-hyper DMR
chr3	14012659	14012718	24 hpf-hyper DMR
chr3	59869818	59869887	24 hpf-hyper DMR
chr4	3100490	3100576	24 hpf-hyper DMR
chr4	16939598	16939699	24 hpf-hyper DMR
chr4	70226793	70226928	24 hpf-hyper DMR
chr5	19170786	19170896	24 hpf-hyper DMR
chr5	24832791	24832859	24 hpf-hyper DMR
chr5	44334665	44334911	24 hpf-hyper DMR
chr5	51341827	51341960	24 hpf-hyper DMR
chr5	57746252	57746315	24 hpf-hyper DMR
chr5	58490252	58490338	24 hpf-hyper DMR
chr6	14313358	14313513	24 hpf-hyper DMR
chr6	44103690	44103899	24 hpf-hyper DMR
chr7	11654158	11654273	24 hpf-hyper DMR
chr7	18576634	18576804	24 hpf-hyper DMR
chr7	32743484	32743559	24 hpf-hyper DMR
chr7	46722675	46722771	24 hpf-hyper DMR
chr7	46763641	46763811	24 hpf-hyper DMR
chr7	68221758	68221857	24 hpf-hyper DMR
chr8	52275626	52275744	24 hpf-hyper DMR
chr10	43682582	43682672	24 hpf-hyper DMR
chr10	44032988	44033042	24 hpf-hyper DMR
chr11	25586963	25587084	24 hpf-hyper DMR
chr11	40710681	40710898	24 hpf-hyper DMR
chr12	1917306	1917475	24 hpf-hyper DMR
chr12	32431448	32431529	24 hpf-hyper DMR
chr12	42309637	42309744	24 hpf-hyper DMR
chr13	1165343	1165505	24 hpf-hyper DMR
chr13	31822768	31822920	24 hpf-hyper DMR
chr14	5495243	5495370	24 hpf-hyper DMR
chr14	21532206	21532353	24 hpf-hyper DMR
chr14	32385204	32385339	24 hpf-hyper DMR
chr15	14093678	14093872	24 hpf-hyper DMR
chr16	46965135	46965189	24 hpf-hyper DMR
chr16	51719136	51719246	24 hpf-hyper DMR
chr17	39480744	39480810	24 hpf-hyper DMR
chr17	52748493	52748654	24 hpf-hyper DMR
chr17	52939107	52939185	24 hpf-hyper DMR
chr18	23510053	23510152	24 hpf-hyper DMR
chr19	21301867	21301942	24 hpf-hyper DMR
chr19	47405462	47405546	24 hpf-hyper DMR
chr20	32469228	32469303	24 hpf-hyper DMR
chr20	34931982	34932072	24 hpf-hyper DMR
chr21	20581705	20581875	24 hpf-hyper DMR
chr21	23512308	23512444	24 hpf-hyper DMR
chr22	12789515	12789618	24 hpf-hyper DMR
chr22	16046087	16046158	24 hpf-hyper DMR
chr22	28834839	28834910	24 hpf-hyper DMR
chr22	33218160	33218233	24 hpf-hyper DMR
chr23	19013159	19013290	24 hpf-hyper DMR
chr23	27297164	27297226	24 hpf-hyper DMR
chr24	4460828	4460955	24 hpf-hyper DMR
chr25	391091	391213	24 hpf-hyper DMR
chr25	5810172	5810241	24 hpf-hyper DMR
chr1	19251027	19251255	36 hpf-hypo DMR
chr2	18103763	18103897	36 hpf-hypo DMR
chr5	71639720	71639821	36 hpf-hypo DMR
chr9	34191828	34191889	36 hpf-hypo DMR
chr9	36639817	36639930	36 hpf-hypo DMR
chr12	16920673	16920758	36 hpf-hypo DMR
chr13	3597879	3597955	36 hpf-hypo DMR
chr13	10813117	10813174	36 hpf-hypo DMR
chr15	40711892	40712011	36 hpf-hypo DMR
chr17	9439126	9439281	36 hpf-hypo DMR
chr20	51967656	51967708	36 hpf-hypo DMR
chr23	34716944	34717027	36 hpf-hypo DMR
chr4	73312465	73312590	36 hpf-hyper DMR
chr6	38898109	38898212	36 hpf-hyper DMR
chr16	48259093	48259147	36 hpf-hyper DMR
chr17	9379884	9379948	36 hpf-hyper DMR
chr17	52166407	52166479	36 hpf-hyper DMR
chr20	23602913	23603039	36 hpf-hyper DMR
chr23	14529883	14529944	36 hpf-hyper DMR
