# Supplementary material for: Retention of paternal DNA methylome in the developing zebrafish germline
Source: Nat Commun. 2019 Jul 11;10:3054. doi: 10.1038/s41467-019-10895-6 (PMC6624265; doi:10.1038/s41467-019-10895-6)
Supplement: Supplementary file 7 — Supplementary Dataset 4 [file 41467_2019_10895_MOESM7_ESM.xlsx]

## Sheet: Supplementary_Table_4
Supplementary Data 4: GO enrichment (GREAT) for 24hpf hypermC DMRs
# Ontology	ID	Desc	BinomRank	BinomP	BinomBonfP	BinomFdrQ	RegionFoldEnrich	ExpRegions	ObsRegions	GenomeFrac	SetCov	HyperRank	HyperP	HyperBonfP	HyperFdrQ	GeneFoldEnrich	ExpGenes	ObsGenes	TotalGenes	GeneSetCov	TermCov	Regions	Genes
GO Biological Process	GO:0006351	transcription, DNA-dependent	1	2.35052e-07	0.000955957	0.000955957	3.94506	4.56267	18	0.0844938	0.333333	2	2.49568e-08	0.000101499	5.07496e-05	4.57876	4.1496	19	694	0.186275	0.0273775	unnamed,unnamed,unnamed,unnamed,unnamed,unnamed,unnamed,unnamed,unnamed,unnamed,unnamed,unnamed,unnamed,unnamed,unnamed,unnamed,unnamed,unnamed	aebp2,dmrt1,ebf3,foxo3b,mef2aa,mef2ca,nr2f2,osr1,pax3a,pax7a,pou3f3b,rorb,rybpb,stat1a,stat6,tcf7l1b,tshz1,usp22,zbtb16a
GO Biological Process	GO:0016070	RNA metabolic process	2	2.3712e-07	0.000964369	0.000482184	3.3622	6.24591	21	0.115665	0.388889	4	1.16293e-07	0.000472964	0.000118241	3.61079	6.09285	22	1019	0.215686	0.0215898	unnamed,unnamed,unnamed,unnamed,unnamed,unnamed,unnamed,unnamed,unnamed,unnamed,unnamed,unnamed,unnamed,unnamed,unnamed,unnamed,unnamed,unnamed,unnamed,unnamed,unnamed	aebp2,dmrt1,ebf3,eprs,foxo3b,kars,mef2aa,mef2ca,nr2f2,osr1,pax3a,pax7a,pou3f3b,prpf4,rorb,rybpb,stat1a,stat6,tcf7l1b,tshz1,usp22,zbtb16a
GO Biological Process	GO:0032774	RNA biosynthetic process	3	2.43283e-07	0.000989431	0.00032981	3.93596	4.57322	18	0.0846892	0.333333	3	2.73491e-08	0.000111229	3.70763e-05	4.55252	4.17352	19	698	0.186275	0.0272206	unnamed,unnamed,unnamed,unnamed,unnamed,unnamed,unnamed,unnamed,unnamed,unnamed,unnamed,unnamed,unnamed,unnamed,unnamed,unnamed,unnamed,unnamed	aebp2,dmrt1,ebf3,foxo3b,mef2aa,mef2ca,nr2f2,osr1,pax3a,pax7a,pou3f3b,rorb,rybpb,stat1a,stat6,tcf7l1b,tshz1,usp22,zbtb16a
GO Biological Process	GO:0010468	regulation of gene expression	4	9.66493e-07	0.00393073	0.000982682	2.7433	8.74858	24	0.162011	0.444444	1	1.93895e-08	7.88571e-05	7.88571e-05	3.3033	8.17363	27	1367	0.264706	0.0197513	unnamed,unnamed,unnamed,unnamed,unnamed,unnamed,unnamed,unnamed,unnamed,unnamed,unnamed,unnamed,unnamed,unnamed,unnamed,unnamed,unnamed,unnamed,unnamed,unnamed,unnamed,unnamed,unnamed,unnamed	aebp2,diexf,dmrt1,ebf3,foxo3b,mef2aa,mef2ca,meis2a,mllt3,nfil3-6,nr2f2,osr1,park7,pax3a,pax7a,pou3f3b,rorb,rybpb,skib,stat1a,stat6,szl,tcf7l1b,tlx2,tshz1,usp22,zbtb16a
GO Biological Process	GO:0006355	regulation of transcription, DNA-dependent	5	1.01146e-06	0.00411361	0.000822722	2.84053	8.09709	23	0.149946	0.425926	6	2.34003e-07	0.000951689	0.000158615	3.21883	7.45612	24	1247	0.235294	0.0192462	unnamed,unnamed,unnamed,unnamed,unnamed,unnamed,unnamed,unnamed,unnamed,unnamed,unnamed,unnamed,unnamed,unnamed,unnamed,unnamed,unnamed,unnamed,unnamed,unnamed,unnamed,unnamed,unnamed	aebp2,dmrt1,ebf3,foxo3b,mef2aa,mef2ca,meis2a,mllt3,nfil3-6,nr2f2,osr1,pax3a,pax7a,pou3f3b,rorb,rybpb,skib,stat1a,stat6,tcf7l1b,tlx2,tshz1,usp22,zbtb16a
GO Biological Process	GO:2001141	regulation of RNA biosynthetic process	6	1.04057e-06	0.00423199	0.000705331	2.83602	8.10996	23	0.150184	0.425926	7	2.41002e-07	0.000980155	0.000140022	3.21368	7.46808	24	1249	0.235294	0.0192154	unnamed,unnamed,unnamed,unnamed,unnamed,unnamed,unnamed,unnamed,unnamed,unnamed,unnamed,unnamed,unnamed,unnamed,unnamed,unnamed,unnamed,unnamed,unnamed,unnamed,unnamed,unnamed,unnamed	aebp2,dmrt1,ebf3,foxo3b,mef2aa,mef2ca,meis2a,mllt3,nfil3-6,nr2f2,osr1,pax3a,pax7a,pou3f3b,rorb,rybpb,skib,stat1a,stat6,tcf7l1b,tlx2,tshz1,usp22,zbtb16a
GO Biological Process	GO:0009058	biosynthetic process	7	1.36689e-06	0.00555912	0.000794161	2.60072	9.61272	25	0.178013	0.462963	19	1.72154e-06	0.00700149	0.0003685	2.64535	10.2066	27	1707	0.264706	0.0158172	unnamed,unnamed,unnamed,unnamed,unnamed,unnamed,unnamed,unnamed,unnamed,unnamed,unnamed,unnamed,unnamed,unnamed,unnamed,unnamed,unnamed,unnamed,unnamed,unnamed,unnamed,unnamed,unnamed,unnamed,unnamed	aebp2,dmrt1,dph5,dph6,ebf3,eprs,foxo3b,kars,mef2aa,mef2ca,mvk,nr2f2,osr1,pax3a,pax7a,pik3cg,pou3f3b,rorb,rybpb,serinc5,stat1a,stat6,tcf7l1b,tshz1,usp22,zbtb16a,zgc:194562
GO Biological Process	GO:0051252	regulation of RNA metabolic process	8	1.45256e-06	0.00590755	0.000738444	2.78336	8.2634	23	0.153026	0.425926	8	3.27164e-07	0.00133058	0.000166322	3.16054	7.59365	24	1270	0.235294	0.0188976	unnamed,unnamed,unnamed,unnamed,unnamed,unnamed,unnamed,unnamed,unnamed,unnamed,unnamed,unnamed,unnamed,unnamed,unnamed,unnamed,unnamed,unnamed,unnamed,unnamed,unnamed,unnamed,unnamed	aebp2,dmrt1,ebf3,foxo3b,mef2aa,mef2ca,meis2a,mllt3,nfil3-6,nr2f2,osr1,pax3a,pax7a,pou3f3b,rorb,rybpb,skib,stat1a,stat6,tcf7l1b,tlx2,tshz1,usp22,zbtb16a
GO Biological Process	GO:0044249	cellular biosynthetic process	9	1.8313e-06	0.00744789	0.000827543	2.64981	9.05727	24	0.167727	0.444444	20	1.73546e-06	0.00705812	0.000352906	2.71604	9.57278	26	1601	0.254902	0.0162399	unnamed,unnamed,unnamed,unnamed,unnamed,unnamed,unnamed,unnamed,unnamed,unnamed,unnamed,unnamed,unnamed,unnamed,unnamed,unnamed,unnamed,unnamed,unnamed,unnamed,unnamed,unnamed,unnamed,unnamed	aebp2,dmrt1,dph5,dph6,ebf3,eprs,foxo3b,kars,mef2aa,mef2ca,mvk,nr2f2,osr1,pax3a,pax7a,pik3cg,pou3f3b,rorb,rybpb,serinc5,stat1a,stat6,tcf7l1b,tshz1,usp22,zbtb16a
GO Biological Process	GO:0010467	gene expression	10	1.96074e-06	0.00797433	0.000797433	2.96153	7.09092	21	0.131313	0.388889	23	2.38252e-06	0.00968969	0.000421291	3.02085	7.28273	22	1218	0.215686	0.0180624	unnamed,unnamed,unnamed,unnamed,unnamed,unnamed,unnamed,unnamed,unnamed,unnamed,unnamed,unnamed,unnamed,unnamed,unnamed,unnamed,unnamed,unnamed,unnamed,unnamed,unnamed	aebp2,dmrt1,ebf3,eprs,foxo3b,kars,mef2aa,mef2ca,nr2f2,osr1,pax3a,pax7a,pou3f3b,prpf4,rorb,rybpb,stat1a,stat6,tcf7l1b,tshz1,usp22,zbtb16a
GO Biological Process	GO:0034654	nucleobase-containing compound biosynthetic process	11	2.11474e-06	0.00860065	0.000781877	3.39521	5.30159	18	0.0981776	0.333333	11	7.2076e-07	0.00293133	0.000266485	3.68638	5.15411	19	862	0.186275	0.0220418	unnamed,unnamed,unnamed,unnamed,unnamed,unnamed,unnamed,unnamed,unnamed,unnamed,unnamed,unnamed,unnamed,unnamed,unnamed,unnamed,unnamed,unnamed	aebp2,dmrt1,ebf3,foxo3b,mef2aa,mef2ca,nr2f2,osr1,pax3a,pax7a,pou3f3b,rorb,rybpb,stat1a,stat6,tcf7l1b,tshz1,usp22,zbtb16a
GO Biological Process	GO:2000112	regulation of cellular macromolecule biosynthetic process	12	2.29199e-06	0.00932154	0.000776795	2.7124	8.47958	23	0.157029	0.425926	10	7.15506e-07	0.00290996	0.000290996	3.02706	7.92848	24	1326	0.235294	0.0180995	unnamed,unnamed,unnamed,unnamed,unnamed,unnamed,unnamed,unnamed,unnamed,unnamed,unnamed,unnamed,unnamed,unnamed,unnamed,unnamed,unnamed,unnamed,unnamed,unnamed,unnamed,unnamed,unnamed	aebp2,dmrt1,ebf3,foxo3b,mef2aa,mef2ca,meis2a,mllt3,nfil3-6,nr2f2,osr1,pax3a,pax7a,pou3f3b,rorb,rybpb,skib,stat1a,stat6,tcf7l1b,tlx2,tshz1,usp22,zbtb16a
GO Biological Process	GO:0090304	nucleic acid metabolic process	13	2.30686e-06	0.00938199	0.000721692	2.81602	7.81244	22	0.144675	0.407407	30	8.43376e-06	0.0343001	0.00114334	2.70699	8.49651	23	1421	0.22549	0.0161858	unnamed,unnamed,unnamed,unnamed,unnamed,unnamed,unnamed,unnamed,unnamed,unnamed,unnamed,unnamed,unnamed,unnamed,unnamed,unnamed,unnamed,unnamed,unnamed,unnamed,unnamed,unnamed	aebp2,dmrt1,ebf3,eprs,foxo3b,hel_dr4,kars,mef2aa,mef2ca,nr2f2,osr1,pax3a,pax7a,pou3f3b,prpf4,rorb,rybpb,stat1a,stat6,tcf7l1b,tshz1,usp22,zbtb16a
GO Biological Process	GO:0010556	regulation of macromolecule biosynthetic process	14	2.36611e-06	0.00962295	0.000687354	2.70749	8.49494	23	0.157314	0.425926	15	7.75991e-07	0.00315595	0.000210397	3.01342	7.96436	24	1332	0.235294	0.018018	unnamed,unnamed,unnamed,unnamed,unnamed,unnamed,unnamed,unnamed,unnamed,unnamed,unnamed,unnamed,unnamed,unnamed,unnamed,unnamed,unnamed,unnamed,unnamed,unnamed,unnamed,unnamed,unnamed	aebp2,dmrt1,ebf3,foxo3b,mef2aa,mef2ca,meis2a,mllt3,nfil3-6,nr2f2,osr1,pax3a,pax7a,pou3f3b,rorb,rybpb,skib,stat1a,stat6,tcf7l1b,tlx2,tshz1,usp22,zbtb16a
GO Biological Process	GO:0019219	regulation of nucleobase-containing compound metabolic process	15	3.02224e-06	0.0122914	0.00081943	2.57796	9.30969	24	0.172402	0.444444	13	7.45404e-07	0.00303156	0.000233197	2.92591	8.54435	25	1429	0.245098	0.0174947	unnamed,unnamed,unnamed,unnamed,unnamed,unnamed,unnamed,unnamed,unnamed,unnamed,unnamed,unnamed,unnamed,unnamed,unnamed,unnamed,unnamed,unnamed,unnamed,unnamed,unnamed,unnamed,unnamed,unnamed	aebp2,dmrt1,ebf3,ephb3a,foxo3b,mef2aa,mef2ca,meis2a,mllt3,nfil3-6,nr2f2,osr1,pax3a,pax7a,pou3f3b,rorb,rybpb,skib,stat1a,stat6,tcf7l1b,tlx2,tshz1,usp22,zbtb16a
GO Biological Process	GO:0051171	regulation of nitrogen compound metabolic process	16	3.14849e-06	0.0128049	0.000800306	2.57214	9.33074	24	0.172791	0.444444	14	7.64982e-07	0.00311118	0.000222227	2.92182	8.55631	25	1431	0.245098	0.0174703	unnamed,unnamed,unnamed,unnamed,unnamed,unnamed,unnamed,unnamed,unnamed,unnamed,unnamed,unnamed,unnamed,unnamed,unnamed,unnamed,unnamed,unnamed,unnamed,unnamed,unnamed,unnamed,unnamed,unnamed	aebp2,dmrt1,ebf3,ephb3a,foxo3b,mef2aa,mef2ca,meis2a,mllt3,nfil3-6,nr2f2,osr1,pax3a,pax7a,pou3f3b,rorb,rybpb,skib,stat1a,stat6,tcf7l1b,tlx2,tshz1,usp22,zbtb16a
GO Biological Process	GO:0031326	regulation of cellular biosynthetic process	17	3.28889e-06	0.0133759	0.000786818	2.65705	8.65621	23	0.1603	0.425926	16	1.15567e-06	0.0047001	0.000293756	2.94705	8.14374	24	1362	0.235294	0.0176211	unnamed,unnamed,unnamed,unnamed,unnamed,unnamed,unnamed,unnamed,unnamed,unnamed,unnamed,unnamed,unnamed,unnamed,unnamed,unnamed,unnamed,unnamed,unnamed,unnamed,unnamed,unnamed,unnamed	aebp2,dmrt1,ebf3,foxo3b,mef2aa,mef2ca,meis2a,mllt3,nfil3-6,nr2f2,osr1,pax3a,pax7a,pou3f3b,rorb,rybpb,skib,stat1a,stat6,tcf7l1b,tlx2,tshz1,usp22,zbtb16a
GO Biological Process	GO:0009889	regulation of biosynthetic process	18	3.43593e-06	0.0139739	0.000776328	2.6504	8.67794	23	0.160703	0.425926	17	1.23352e-06	0.00501674	0.000295102	2.93627	8.17363	24	1367	0.235294	0.0175567	unnamed,unnamed,unnamed,unnamed,unnamed,unnamed,unnamed,unnamed,unnamed,unnamed,unnamed,unnamed,unnamed,unnamed,unnamed,unnamed,unnamed,unnamed,unnamed,unnamed,unnamed,unnamed,unnamed	aebp2,dmrt1,ebf3,foxo3b,mef2aa,mef2ca,meis2a,mllt3,nfil3-6,nr2f2,osr1,pax3a,pax7a,pou3f3b,rorb,rybpb,skib,stat1a,stat6,tcf7l1b,tlx2,tshz1,usp22,zbtb16a
GO Biological Process	GO:0009059	macromolecule biosynthetic process	19	3.5765e-06	0.0145456	0.00076556	2.85389	7.35838	21	0.136266	0.388889	25	3.10938e-06	0.0126458	0.000505834	2.97205	7.40231	22	1238	0.215686	0.0177706	unnamed,unnamed,unnamed,unnamed,unnamed,unnamed,unnamed,unnamed,unnamed,unnamed,unnamed,unnamed,unnamed,unnamed,unnamed,unnamed,unnamed,unnamed,unnamed,unnamed,unnamed	aebp2,dmrt1,ebf3,eprs,foxo3b,kars,mef2aa,mef2ca,nr2f2,osr1,pax3a,pax7a,pou3f3b,rorb,rybpb,stat1a,stat6,tcf7l1b,tshz1,usp22,zbtb16a,zgc:194562
GO Biological Process	GO:0019438	aromatic compound biosynthetic process	20	3.58807e-06	0.0145927	0.000729635	3.27182	5.50152	18	0.10188	0.333333	18	1.54187e-06	0.00627079	0.000348377	3.50348	5.42318	19	907	0.186275	0.0209482	unnamed,unnamed,unnamed,unnamed,unnamed,unnamed,unnamed,unnamed,unnamed,unnamed,unnamed,unnamed,unnamed,unnamed,unnamed,unnamed,unnamed,unnamed	aebp2,dmrt1,ebf3,foxo3b,mef2aa,mef2ca,nr2f2,osr1,pax3a,pax7a,pou3f3b,rorb,rybpb,stat1a,stat6,tcf7l1b,tshz1,usp22,zbtb16a
GO Biological Process	GO:0018130	heterocycle biosynthetic process	21	4.33977e-06	0.0176499	0.000840469	3.22823	5.57582	18	0.103256	0.333333	21	1.84297e-06	0.00749536	0.000356922	3.4615	5.48895	19	918	0.186275	0.0206972	unnamed,unnamed,unnamed,unnamed,unnamed,unnamed,unnamed,unnamed,unnamed,unnamed,unnamed,unnamed,unnamed,unnamed,unnamed,unnamed,unnamed,unnamed	aebp2,dmrt1,ebf3,foxo3b,mef2aa,mef2ca,nr2f2,osr1,pax3a,pax7a,pou3f3b,rorb,rybpb,stat1a,stat6,tcf7l1b,tshz1,usp22,zbtb16a
GO Biological Process	GO:0044271	cellular nitrogen compound biosynthetic process	22	4.84891e-06	0.0197205	0.000896387	3.20299	5.61975	18	0.104069	0.333333	22	2.1967e-06	0.00893397	0.000406089	3.42051	5.55472	19	929	0.186275	0.0204521	unnamed,unnamed,unnamed,unnamed,unnamed,unnamed,unnamed,unnamed,unnamed,unnamed,unnamed,unnamed,unnamed,unnamed,unnamed,unnamed,unnamed,unnamed	aebp2,dmrt1,ebf3,foxo3b,mef2aa,mef2ca,nr2f2,osr1,pax3a,pax7a,pou3f3b,rorb,rybpb,stat1a,stat6,tcf7l1b,tshz1,usp22,zbtb16a
GO Biological Process	GO:0060255	regulation of macromolecule metabolic process	23	4.96825e-06	0.0202059	0.000878516	2.50787	9.56986	24	0.17722	0.444444	5	1.47623e-07	0.000600382	0.000120076	2.99444	9.01671	27	1508	0.264706	0.0179045	unnamed,unnamed,unnamed,unnamed,unnamed,unnamed,unnamed,unnamed,unnamed,unnamed,unnamed,unnamed,unnamed,unnamed,unnamed,unnamed,unnamed,unnamed,unnamed,unnamed,unnamed,unnamed,unnamed,unnamed	aebp2,diexf,dmrt1,ebf3,foxo3b,mef2aa,mef2ca,meis2a,mllt3,nfil3-6,nr2f2,osr1,park7,pax3a,pax7a,pou3f3b,rorb,rybpb,skib,stat1a,stat6,szl,tcf7l1b,tlx2,tshz1,usp22,zbtb16a
GO Biological Process	GO:1901362	organic cyclic compound biosynthetic process	24	5.88758e-06	0.0239448	0.0009977	3.15916	5.69771	18	0.105513	0.333333	24	2.95592e-06	0.0120217	0.000500905	3.35196	5.66833	19	948	0.186275	0.0200422	unnamed,unnamed,unnamed,unnamed,unnamed,unnamed,unnamed,unnamed,unnamed,unnamed,unnamed,unnamed,unnamed,unnamed,unnamed,unnamed,unnamed,unnamed	aebp2,dmrt1,ebf3,foxo3b,mef2aa,mef2ca,nr2f2,osr1,pax3a,pax7a,pou3f3b,rorb,rybpb,stat1a,stat6,tcf7l1b,tshz1,usp22,zbtb16a
GO Biological Process	GO:1901576	organic substance biosynthetic process	25	1.10356e-05	0.0448817	0.00179527	2.47665	9.28675	23	0.171977	0.425926	31	9.00131e-06	0.0366083	0.00118091	2.54791	9.81195	25	1641	0.245098	0.0152346	unnamed,unnamed,unnamed,unnamed,unnamed,unnamed,unnamed,unnamed,unnamed,unnamed,unnamed,unnamed,unnamed,unnamed,unnamed,unnamed,unnamed,unnamed,unnamed,unnamed,unnamed,unnamed,unnamed	aebp2,dmrt1,ebf3,eprs,foxo3b,kars,mef2aa,mef2ca,mvk,nr2f2,osr1,pax3a,pax7a,pik3cg,pou3f3b,rorb,rybpb,serinc5,stat1a,stat6,tcf7l1b,tshz1,usp22,zbtb16a,zgc:194562
GO Biological Process	GO:0034645	cellular macromolecule biosynthetic process	26	1.22014e-05	0.0496231	0.00190858	2.74726	7.27999	20	0.134815	0.37037	32	1.01024e-05	0.0410866	0.00128396	2.8554	7.35448	21	1230	0.205882	0.0170732	unnamed,unnamed,unnamed,unnamed,unnamed,unnamed,unnamed,unnamed,unnamed,unnamed,unnamed,unnamed,unnamed,unnamed,unnamed,unnamed,unnamed,unnamed,unnamed,unnamed	aebp2,dmrt1,ebf3,eprs,foxo3b,kars,mef2aa,mef2ca,nr2f2,osr1,pax3a,pax7a,pou3f3b,rorb,rybpb,stat1a,stat6,tcf7l1b,tshz1,usp22,zbtb16a
GO Biological Process	GO:0019222	regulation of metabolic process	27	1.40701e-05	0.0572233	0.00211938	2.29466	10.8948	25	0.201757	0.462963	9	5.94659e-07	0.00241848	0.00026872	2.71943	10.2963	28	1722	0.27451	0.0162602	unnamed,unnamed,unnamed,unnamed,unnamed,unnamed,unnamed,unnamed,unnamed,unnamed,unnamed,unnamed,unnamed,unnamed,unnamed,unnamed,unnamed,unnamed,unnamed,unnamed,unnamed,unnamed,unnamed,unnamed,unnamed	aebp2,diexf,dmrt1,ebf3,ephb3a,foxo3b,mef2aa,mef2ca,meis2a,mllt3,nfil3-6,nr2f2,osr1,park7,pax3a,pax7a,pou3f3b,rorb,rybpb,skib,stat1a,stat6,szl,tcf7l1b,tlx2,tshz1,usp22,zbtb16a
GO Biological Process	GO:0080090	regulation of primary metabolic process	28	1.62643e-05	0.0661471	0.0023624	2.34526	10.2334	24	0.189507	0.444444	28	5.64676e-06	0.0229654	0.000820193	2.61647	9.55484	25	1598	0.245098	0.0156446	unnamed,unnamed,unnamed,unnamed,unnamed,unnamed,unnamed,unnamed,unnamed,unnamed,unnamed,unnamed,unnamed,unnamed,unnamed,unnamed,unnamed,unnamed,unnamed,unnamed,unnamed,unnamed,unnamed,unnamed	aebp2,dmrt1,ebf3,ephb3a,foxo3b,mef2aa,mef2ca,meis2a,mllt3,nfil3-6,nr2f2,osr1,pax3a,pax7a,pou3f3b,rorb,rybpb,skib,stat1a,stat6,tcf7l1b,tlx2,tshz1,usp22,zbtb16a
GO Biological Process	GO:0031323	regulation of cellular metabolic process	29	1.62688e-05	0.0661652	0.00228156	2.34523	10.2336	24	0.18951	0.444444	29	6.16709e-06	0.0250815	0.000864881	2.60344	9.60267	25	1606	0.245098	0.0155666	unnamed,unnamed,unnamed,unnamed,unnamed,unnamed,unnamed,unnamed,unnamed,unnamed,unnamed,unnamed,unnamed,unnamed,unnamed,unnamed,unnamed,unnamed,unnamed,unnamed,unnamed,unnamed,unnamed,unnamed	aebp2,dmrt1,ebf3,ephb3a,foxo3b,mef2aa,mef2ca,meis2a,mllt3,nfil3-6,nr2f2,osr1,pax3a,pax7a,pou3f3b,rorb,rybpb,skib,stat1a,stat6,tcf7l1b,tlx2,tshz1,usp22,zbtb16a
GO Biological Process	GO:0006139	nucleobase-containing compound metabolic process	30	4.46188e-05	0.181465	0.00604882	2.3497	9.36289	22	0.173387	0.407407	48	0.000280738	1	0.0237867	2.15982	10.649	23	1781	0.22549	0.0129141	unnamed,unnamed,unnamed,unnamed,unnamed,unnamed,unnamed,unnamed,unnamed,unnamed,unnamed,unnamed,unnamed,unnamed,unnamed,unnamed,unnamed,unnamed,unnamed,unnamed,unnamed,unnamed	aebp2,dmrt1,ebf3,eprs,foxo3b,hel_dr4,kars,mef2aa,mef2ca,nr2f2,osr1,pax3a,pax7a,pou3f3b,prpf4,rorb,rybpb,stat1a,stat6,tcf7l1b,tshz1,usp22,zbtb16a
GO Biological Process	GO:0046483	heterocycle metabolic process	31	7.96651e-05	0.323998	0.0104515	2.26406	9.71703	22	0.179945	0.407407	55	0.000515231	1	0.038099	2.07031	11.1094	23	1858	0.22549	0.0123789	unnamed,unnamed,unnamed,unnamed,unnamed,unnamed,unnamed,unnamed,unnamed,unnamed,unnamed,unnamed,unnamed,unnamed,unnamed,unnamed,unnamed,unnamed,unnamed,unnamed,unnamed,unnamed	aebp2,dmrt1,ebf3,eprs,foxo3b,hel_dr4,kars,mef2aa,mef2ca,nr2f2,osr1,pax3a,pax7a,pou3f3b,prpf4,rorb,rybpb,stat1a,stat6,tcf7l1b,tshz1,usp22,zbtb16a
GO Biological Process	GO:0006725	cellular aromatic compound metabolic process	32	8.03488e-05	0.326779	0.0102118	2.26281	9.7224	22	0.180044	0.407407	56	0.000555786	1	0.040364	2.05923	11.1692	23	1868	0.22549	0.0123126	unnamed,unnamed,unnamed,unnamed,unnamed,unnamed,unnamed,unnamed,unnamed,unnamed,unnamed,unnamed,unnamed,unnamed,unnamed,unnamed,unnamed,unnamed,unnamed,unnamed,unnamed,unnamed	aebp2,dmrt1,ebf3,eprs,foxo3b,hel_dr4,kars,mef2aa,mef2ca,nr2f2,osr1,pax3a,pax7a,pou3f3b,prpf4,rorb,rybpb,stat1a,stat6,tcf7l1b,tshz1,usp22,zbtb16a
GO Biological Process	GO:0034641	cellular nitrogen compound metabolic process	33	9.4124e-05	0.382802	0.0116001	2.23973	9.82262	22	0.1819	0.407407	57	0.000626525	1	0.0447031	2.04174	11.2649	23	1884	0.22549	0.0122081	unnamed,unnamed,unnamed,unnamed,unnamed,unnamed,unnamed,unnamed,unnamed,unnamed,unnamed,unnamed,unnamed,unnamed,unnamed,unnamed,unnamed,unnamed,unnamed,unnamed,unnamed,unnamed	aebp2,dmrt1,ebf3,eprs,foxo3b,hel_dr4,kars,mef2aa,mef2ca,nr2f2,osr1,pax3a,pax7a,pou3f3b,prpf4,rorb,rybpb,stat1a,stat6,tcf7l1b,tshz1,usp22,zbtb16a
GO Biological Process	GO:0006807	nitrogen compound metabolic process	34	9.45556e-05	0.384558	0.0113105	2.17415	10.5788	23	0.195904	0.425926	51	0.000350395	1	0.0279423	2.03858	12.2634	25	2051	0.245098	0.0121892	unnamed,unnamed,unnamed,unnamed,unnamed,unnamed,unnamed,unnamed,unnamed,unnamed,unnamed,unnamed,unnamed,unnamed,unnamed,unnamed,unnamed,unnamed,unnamed,unnamed,unnamed,unnamed,unnamed	aebp2,dmrt1,ebf3,eprs,foxo3b,glsa,hel_dr4,kars,mef2aa,mef2ca,nr2f2,osr1,pax3a,pax7a,pou3f3b,prpf4,rorb,rybpb,stat1a,stat6,tcf7l1b,tshz1,usp22,zbtb16a,zgc:194562
GO Biological Process	GO:0031647	regulation of protein stability	35	9.47602e-05	0.38539	0.0110111	34.8234	0.086149	3	0.00159535	0.0555556	33	1.13725e-05	0.046252	0.00140158	62.7169	0.047834	3	8	0.0294118	0.375	unnamed,unnamed,unnamed	diexf,park7,szl
GO Biological Process	GO:0065007	biological regulation	36	0.00010437	0.424472	0.0117909	1.55824	25.0282	39	0.463485	0.722222	40	9.09686e-05	0.369969	0.00924923	1.66321	27.0561	45	4525	0.441177	0.00994475	unnamed,unnamed,unnamed,unnamed,unnamed,unnamed,unnamed,unnamed,unnamed,unnamed,unnamed,unnamed,unnamed,unnamed,unnamed,unnamed,unnamed,unnamed,unnamed,unnamed,unnamed,unnamed,unnamed,unnamed,unnamed,unnamed,unnamed,unnamed,unnamed,unnamed,unnamed,unnamed,unnamed,unnamed,unnamed,unnamed,unnamed,unnamed,unnamed	aebp2,angpt1,ctbp1,dag1,diexf,dmrt1,ebf3,ephb3a,foxo3b,fzd8a,hel_dr4,kazald2,mef2aa,mef2ca,meis2a,mesdc2,mllt3,nfil3-6,nog3,nr2f2,osr1,park7,pax3a,pax7a,pik3cg,pou3f3b,rab11al,rasa1b,rorb,rybpb,s1pr1,si:dkeyp-34c12.2,skib,stat1a,stat6,stmn4,szl,tcf7l1b,tlr8b,tlx2,tshz1,usp22,wu:fj82b07,zbtb16a,zgc:85869
GO Biological Process	GO:0050794	regulation of cellular process	38	0.000203689	0.828403	0.0218001	1.56755	23.6037	37	0.437105	0.685185	41	0.000151287	0.615283	0.0150069	1.67885	25.0172	42	4184	0.411765	0.0100382	unnamed,unnamed,unnamed,unnamed,unnamed,unnamed,unnamed,unnamed,unnamed,unnamed,unnamed,unnamed,unnamed,unnamed,unnamed,unnamed,unnamed,unnamed,unnamed,unnamed,unnamed,unnamed,unnamed,unnamed,unnamed,unnamed,unnamed,unnamed,unnamed,unnamed,unnamed,unnamed,unnamed,unnamed,unnamed,unnamed,unnamed	aebp2,angpt1,ctbp1,dmrt1,ebf3,ephb3a,foxo3b,fzd8a,kazald2,mef2aa,mef2ca,meis2a,mesdc2,mllt3,nfil3-6,nog3,nr2f2,osr1,park7,pax3a,pax7a,pik3cg,pou3f3b,rab11al,rasa1b,rorb,rybpb,s1pr1,si:dkeyp-34c12.2,skib,stat1a,stat6,stmn4,szl,tcf7l1b,tlr8b,tlx2,tshz1,usp22,wu:fj82b07,zbtb16a,zgc:85869
GO Biological Process	GO:0030514	negative regulation of BMP signaling pathway	39	0.000323191	1	0.0337031	22.8914	0.131054	3	0.00242692	0.0555556	39	8.96277e-05	0.364516	0.00934657	33.449	0.0896887	3	15	0.0294118	0.2	unnamed,unnamed,unnamed	nog3,skib,szl
GO Biological Process	GO:0022414	reproductive process	40	0.000359133	1	0.0365149	8.23646	0.607057	5	0.0112418	0.0925926	47	0.000214287	0.871507	0.0185427	9.18929	0.544112	5	91	0.0490196	0.0549451	unnamed,unnamed,unnamed,unnamed,unnamed	dmrt1,fzd8a,lrmp,park7,szl
GO Biological Process	GO:0050789	regulation of biological process	41	0.000399539	1	0.0396323	1.52477	24.2659	37	0.449369	0.685185	42	0.000160722	0.653657	0.0155633	1.6578	25.938	43	4338	0.421569	0.0099124	unnamed,unnamed,unnamed,unnamed,unnamed,unnamed,unnamed,unnamed,unnamed,unnamed,unnamed,unnamed,unnamed,unnamed,unnamed,unnamed,unnamed,unnamed,unnamed,unnamed,unnamed,unnamed,unnamed,unnamed,unnamed,unnamed,unnamed,unnamed,unnamed,unnamed,unnamed,unnamed,unnamed,unnamed,unnamed,unnamed,unnamed	aebp2,angpt1,ctbp1,diexf,dmrt1,ebf3,ephb3a,foxo3b,fzd8a,kazald2,mef2aa,mef2ca,meis2a,mesdc2,mllt3,nfil3-6,nog3,nr2f2,osr1,park7,pax3a,pax7a,pik3cg,pou3f3b,rab11al,rasa1b,rorb,rybpb,s1pr1,si:dkeyp-34c12.2,skib,stat1a,stat6,stmn4,szl,tcf7l1b,tlr8b,tlx2,tshz1,usp22,wu:fj82b07,zbtb16a,zgc:85869
GO Biological Process	GO:0007338	single fertilization	42	0.000731279	1	0.0708122	51.1649	0.0390893	2	0.000723875	0.037037	44	0.000210761	0.857165	0.019481	83.6226	0.023917	2	4	0.0196078	0.5	unnamed,unnamed	lrmp,park7
GO Biological Process	GO:0007275	multicellular organismal development	43	0.000746533	1	0.0706081	1.74582	15.4655	27	0.286398	0.5	12	7.36136e-07	0.00299387	0.000249489	2.4516	13.0527	32	2183	0.313725	0.0146587	unnamed,unnamed,unnamed,unnamed,unnamed,unnamed,unnamed,unnamed,unnamed,unnamed,unnamed,unnamed,unnamed,unnamed,unnamed,unnamed,unnamed,unnamed,unnamed,unnamed,unnamed,unnamed,unnamed,unnamed,unnamed,unnamed,unnamed	angpt1,cacnb4b,col27a1a,dag1,diexf,dmrt1,ebf3,emilin1a,ephb3a,epor,foxo3b,fzd8a,mef2aa,mef2ca,meis2a,ncam1a,nog3,nr2f2,osr1,pax3a,pax7a,pou3f3b,prpf4,s1pr1,sdc2,skib,sox9a,szl,tcf7l1b,tshz1,zbtb16a,zgc:153225
GO Biological Process	GO:0009566	fertilization	44	0.000835189	1	0.077198	47.8347	0.0418106	2	0.000774271	0.037037	49	0.000349897	1	0.0290414	66.898	0.0298962	2	5	0.0196078	0.4	unnamed,unnamed	lrmp,park7
GO Biological Process	GO:0000003	reproduction	46	0.000946394	1	0.0836736	6.63778	0.753264	5	0.0139493	0.0925926	58	0.00063165	1	0.0442917	7.27153	0.687614	5	115	0.0490196	0.0434783	unnamed,unnamed,unnamed,unnamed,unnamed	dmrt1,fzd8a,lrmp,park7,szl
GO Biological Process	GO:0017183	peptidyl-diphthamide biosynthetic process from peptidyl-histidine	47	0.00101878	1	0.0881566	43.2494	0.0462434	2	0.000856359	0.037037	44	0.000210761	0.857165	0.019481	83.6226	0.023917	2	4	0.0196078	0.5	unnamed,unnamed	dph5,dph6
GO Biological Process	GO:0048513	organ development	48	0.00102274	1	0.0866557	2.06381	9.20629	19	0.170487	0.351852	37	5.972e-05	0.242881	0.00656436	2.61525	7.64746	20	1279	0.196078	0.0156372	unnamed,unnamed,unnamed,unnamed,unnamed,unnamed,unnamed,unnamed,unnamed,unnamed,unnamed,unnamed,unnamed,unnamed,unnamed,unnamed,unnamed,unnamed,unnamed	col27a1a,dag1,diexf,emilin1a,epor,foxo3b,fzd8a,mef2aa,mef2ca,meis2a,nog3,osr1,pax3a,prpf4,sdc2,skib,sox9a,szl,tcf7l1b,zgc:153225
GO Biological Process	GO:0018202	peptidyl-histidine modification	49	0.00115276	1	0.0956792	40.6194	0.0492375	2	0.000911806	0.037037	49	0.000349897	1	0.0290414	66.898	0.0298962	2	5	0.0196078	0.4	unnamed,unnamed	dph5,dph6
GO Biological Process	GO:0050821	protein stabilization	50	0.00159403	1	0.129659	34.4452	0.0580633	2	0.00107525	0.037037	44	0.000210761	0.857165	0.019481	83.6226	0.023917	2	4	0.0196078	0.5	unnamed,unnamed	park7,szl
GO Biological Process	GO:0032502	developmental process	51	0.00209947	1	0.167423	1.63989	16.4645	27	0.304898	0.5	26	3.55891e-06	0.0144741	0.000556695	2.28224	14.0213	32	2345	0.313725	0.0136461	unnamed,unnamed,unnamed,unnamed,unnamed,unnamed,unnamed,unnamed,unnamed,unnamed,unnamed,unnamed,unnamed,unnamed,unnamed,unnamed,unnamed,unnamed,unnamed,unnamed,unnamed,unnamed,unnamed,unnamed,unnamed,unnamed,unnamed	angpt1,cacnb4b,col27a1a,dag1,diexf,dmrt1,ebf3,emilin1a,ephb3a,epor,foxo3b,fzd8a,mef2aa,mef2ca,meis2a,ncam1a,nog3,nr2f2,osr1,pax3a,pax7a,pou3f3b,prpf4,s1pr1,sdc2,skib,sox9a,szl,tcf7l1b,tshz1,zbtb16a,zgc:153225
GO Biological Process	GO:0044707	single-multicellular organism process	52	0.00236624	1	0.185067	1.62769	16.5879	27	0.307183	0.5	34	1.42796e-05	0.0580751	0.00170809	2.13732	14.972	32	2504	0.313725	0.0127796	unnamed,unnamed,unnamed,unnamed,unnamed,unnamed,unnamed,unnamed,unnamed,unnamed,unnamed,unnamed,unnamed,unnamed,unnamed,unnamed,unnamed,unnamed,unnamed,unnamed,unnamed,unnamed,unnamed,unnamed,unnamed,unnamed,unnamed	angpt1,cacnb4b,col27a1a,dag1,diexf,dmrt1,ebf3,emilin1a,ephb3a,epor,foxo3b,fzd8a,mef2aa,mef2ca,meis2a,ncam1a,nog3,nr2f2,osr1,pax3a,pax7a,pou3f3b,prpf4,s1pr1,sdc2,skib,sox9a,szl,tcf7l1b,tshz1,zbtb16a,zgc:153225
GO Biological Process	GO:0032501	multicellular organismal process	53	0.00266942	1	0.20484	1.6154	16.7141	27	0.309521	0.5	35	1.69747e-05	0.069036	0.00197246	2.11954	15.0976	32	2525	0.313725	0.0126733	unnamed,unnamed,unnamed,unnamed,unnamed,unnamed,unnamed,unnamed,unnamed,unnamed,unnamed,unnamed,unnamed,unnamed,unnamed,unnamed,unnamed,unnamed,unnamed,unnamed,unnamed,unnamed,unnamed,unnamed,unnamed,unnamed,unnamed	angpt1,cacnb4b,col27a1a,dag1,diexf,dmrt1,ebf3,emilin1a,ephb3a,epor,foxo3b,fzd8a,mef2aa,mef2ca,meis2a,ncam1a,nog3,nr2f2,osr1,pax3a,pax7a,pou3f3b,prpf4,s1pr1,sdc2,skib,sox9a,szl,tcf7l1b,tshz1,zbtb16a,zgc:153225
GO Biological Process	GO:0090101	negative regulation of transmembrane receptor protein serine/threonine kinase signaling pathway	54	0.00268101	1	0.20192	10.9345	0.274362	3	0.00508078	0.0555556	54	0.000488259	1	0.0367731	19.2975	0.155461	3	26	0.0294118	0.115385	unnamed,unnamed,unnamed	nog3,skib,szl
GO Biological Process	GO:0048731	system development	56	0.00392062	1	0.284735	1.72375	12.7629	22	0.23635	0.407407	27	5.37794e-06	0.0218721	0.000810078	2.55486	10.1767	26	1702	0.254902	0.0152762	unnamed,unnamed,unnamed,unnamed,unnamed,unnamed,unnamed,unnamed,unnamed,unnamed,unnamed,unnamed,unnamed,unnamed,unnamed,unnamed,unnamed,unnamed,unnamed,unnamed,unnamed,unnamed	angpt1,col27a1a,dag1,diexf,emilin1a,ephb3a,epor,foxo3b,fzd8a,mef2aa,mef2ca,meis2a,ncam1a,nog3,nr2f2,osr1,pax3a,prpf4,s1pr1,sdc2,skib,sox9a,szl,tcf7l1b,zbtb16a,zgc:153225
GO Biological Process	GO:0009888	tissue development	57	0.00427432	1	0.304977	2.22526	5.84203	13	0.108186	0.240741	52	0.000399449	1	0.0312415	2.98242	4.35887	13	729	0.127451	0.0178326	unnamed,unnamed,unnamed,unnamed,unnamed,unnamed,unnamed,unnamed,unnamed,unnamed,unnamed,unnamed,unnamed	cacnb4b,col27a1a,dag1,foxo3b,mef2ca,nog3,nr2f2,osr1,pax3a,s1pr1,sdc2,skib,sox9a
GO Biological Process	GO:0001501	skeletal system development	60	0.00510109	1	0.345769	3.76079	1.59541	6	0.0295446	0.111111	53	0.000453237	1	0.0347796	6.11872	0.980597	6	164	0.0588235	0.0365854	unnamed,unnamed,unnamed,unnamed,unnamed,unnamed	col27a1a,mef2ca,meis2a,nog3,skib,sox9a
GO Biological Process	GO:0044767	single-organism developmental process	61	0.00511599	1	0.341094	1.65642	13.8854	23	0.257136	0.425926	36	5.49239e-05	0.223375	0.00620487	2.23912	11.6117	26	1942	0.254902	0.0133883	unnamed,unnamed,unnamed,unnamed,unnamed,unnamed,unnamed,unnamed,unnamed,unnamed,unnamed,unnamed,unnamed,unnamed,unnamed,unnamed,unnamed,unnamed,unnamed,unnamed,unnamed,unnamed,unnamed	angpt1,cacnb4b,col27a1a,dag1,diexf,emilin1a,ephb3a,epor,foxo3b,fzd8a,mef2aa,mef2ca,meis2a,ncam1a,nog3,nr2f2,osr1,pax3a,prpf4,s1pr1,sdc2,skib,sox9a,szl,tcf7l1b,zgc:153225
GO Biological Process	GO:0044699	single-organism process	64	0.00711239	1	0.45197	1.27363	32.9766	42	0.610679	0.777778	43	0.000201114	0.817929	0.0190216	1.46503	38.907	57	6507	0.558824	0.0087598	unnamed,unnamed,unnamed,unnamed,unnamed,unnamed,unnamed,unnamed,unnamed,unnamed,unnamed,unnamed,unnamed,unnamed,unnamed,unnamed,unnamed,unnamed,unnamed,unnamed,unnamed,unnamed,unnamed,unnamed,unnamed,unnamed,unnamed,unnamed,unnamed,unnamed,unnamed,unnamed,unnamed,unnamed,unnamed,unnamed,unnamed,unnamed,unnamed,unnamed,unnamed,unnamed	aebp2,angpt1,cacnb4b,col27a1a,coro1b,cpb1,ctbp1,dag1,diexf,dmrt1,ebf3,emilin1a,ephb3a,epor,foxo3b,fzd8a,hel_dr4,lrmp,mef2aa,mef2ca,meis2a,mesdc2,ncam1a,nog3,nr2f2,osr1,park7,pax3a,pax7a,pik3cg,pou3f3b,prpf4,rab11al,rasa1b,rorb,rybpb,s1pr1,sdc2,sept5b,si:ch211-38m6.6,si:dkey-229d2.4,si:dkeyp-34c12.2,skib,slc37a2,sox9a,stat1a,stat6,sv2,szl,tcf7l1b,tlr8b,tshz1,usp22,wu:fj82b07,zbtb16a,zgc:153225,zgc…
GO Biological Process	GO:0048856	anatomical structure development	86	0.0163266	1	0.772095	1.51079	15.2239	23	0.281923	0.425926	38	7.40302e-05	0.301081	0.00792318	2.1544	12.5325	27	2096	0.264706	0.0128817	unnamed,unnamed,unnamed,unnamed,unnamed,unnamed,unnamed,unnamed,unnamed,unnamed,unnamed,unnamed,unnamed,unnamed,unnamed,unnamed,unnamed,unnamed,unnamed,unnamed,unnamed,unnamed,unnamed	angpt1,cacnb4b,col27a1a,dag1,diexf,emilin1a,ephb3a,epor,foxo3b,fzd8a,mef2aa,mef2ca,meis2a,ncam1a,nog3,nr2f2,osr1,pax3a,prpf4,s1pr1,sdc2,skib,sox9a,szl,tcf7l1b,zbtb16a,zgc:153225
