# Supplementary material for: Retention of paternal DNA methylome in the developing zebrafish germline
Source: Nat Commun. 2019 Jul 11;10:3054. doi: 10.1038/s41467-019-10895-6 (PMC6624265; doi:10.1038/s41467-019-10895-6)
Supplement: Supplementary file 8 — Supplementary Dataset 5 [file 41467_2019_10895_MOESM8_ESM.xlsx]

## Sheet: Supplementary_Table_5
Supplementary Data 5: RNA-seq mapping metrics
Sample	Sequenced reads (N)	Uniquely mapped reads (N)	Uniquely mapped reads (%)
PGC_4hpf_RNA-seq_rep1	47372629	37122565	0.7836
PGC_4hpf_RNA-seq_rep2	50966274	38581514	0.757
PGC_7hpf_RNA-seq_rep1	49913026	37564100	0.7526
PGC_7hpf_RNA-seq_rep2	46916153	34767857	0.7411
PGC_24hpf_RNA-seq_rep1	57623090	35722158	0.6199
PGC_24hpf_RNA-seq_rep2	59032350	37453247	0.6345
PGC_36hpf_RNA-seq_rep1	66958525	44263015	0.6611
PGC_36hpf_RNA-seq_rep2	48011502	35321395	0.7357
Soma_4hpf_RNA-seq_rep1	49131265	37063573	0.7544
Soma_4hpf_RNA-seq_rep2	50331675	37931476	0.7536
Soma_7hpf_RNA-seq_rep1	63162598	46296653	0.733
Soma_7hpf_RNA-seq_rep2	49035233	37057058	0.7557
Soma_24hpf_RNA-seq_rep1	50730190	32953781	0.6496
Soma_24hpf_RNA-seq_rep2	50409868	30847566	0.6119
Soma_36hpf_RNA-seq_rep1	54702648	31552921	0.5768
Soma_36hpf_RNA-seq_rep2	47264592	28920080	0.6119
