# Supplementary material for: Retention of paternal DNA methylome in the developing zebrafish germline
Source: Nat Commun. 2019 Jul 11;10:3054. doi: 10.1038/s41467-019-10895-6 (PMC6624265; doi:10.1038/s41467-019-10895-6)
Supplement: Supplementary file 9 — Supplementary Dataset 6 [file 41467_2019_10895_MOESM9_ESM.xlsx]

## Sheet: Supplementary_Table_6
Supplementary Data 6: GO terms associated with genes upregulated in 4h PGC sample
#	signf	p-value	T	Q	Q&T	Q&T/Q	Q&T/T	term ID	t type	t group	t name	3	ENSDARG00000014373,ENSDARG00000021521,ENSDARG00000022813,ENSDARG00000036214,ENSDARG00000040510,ENSDARG00000062511,ENSDARG00000068255
1	!	1.52e-08	114	22	7	0.318	0.061	GO:0007276	BP	1	gamete generation	2	ENSDARG00000014373,ENSDARG00000021521,ENSDARG00000022813,ENSDARG00000036214,ENSDARG00000040510,ENSDARG00000062511,ENSDARG00000068255
1	!	1.62e-08	115	22	7	0.318	0.061	GO:0032504	BP	1	multicellular organism reproduction	3	ENSDARG00000014373,ENSDARG00000021521,ENSDARG00000022813,ENSDARG00000036214,ENSDARG00000040510,ENSDARG00000062511,ENSDARG00000068255
1	!	1.62e-08	115	22	7	0.318	0.061	GO:0048609	BP	1	multicellular organismal reproductive process	2	ENSDARG00000014373,ENSDARG00000021521,ENSDARG00000022813,ENSDARG00000036214,ENSDARG00000040510,ENSDARG00000062511,ENSDARG00000068255
1	!	4.09e-08	131	22	7	0.318	0.053	GO:0019953	BP	1	sexual reproduction	3	ENSDARG00000014373,ENSDARG00000021521,ENSDARG00000022813,ENSDARG00000036214,ENSDARG00000040510,ENSDARG00000062511,ENSDARG00000068255
1	!	4.32e-08	132	22	7	0.318	0.053	GO:0044703	BP	1	multi-organism reproductive process	3	ENSDARG00000014373,ENSDARG00000021521,ENSDARG00000022813,ENSDARG00000036214,ENSDARG00000040510,ENSDARG00000068255
1	!	2.11e-07	84	22	6	0.273	0.071	GO:0022412	BP	1	cellular process involved in reproduction in multicellular organism	2	ENSDARG00000014373,ENSDARG00000021521,ENSDARG00000022813,ENSDARG00000036214,ENSDARG00000040510,ENSDARG00000062511,ENSDARG00000068255
1	!	1.29e-06	214	22	7	0.318	0.033	GO:0022414	BP	1	reproductive process	1	ENSDARG00000014373,ENSDARG00000021521,ENSDARG00000022813,ENSDARG00000036214,ENSDARG00000040510,ENSDARG00000062511,ENSDARG00000068255
1	!	1.33e-06	215	22	7	0.318	0.033	GO:0000003	BP	1	reproduction	1	ENSDARG00000014373,ENSDARG00000021521,ENSDARG00000022813,ENSDARG00000036214,ENSDARG00000040510,ENSDARG00000062511,ENSDARG00000068255
1	!	0.000155	429	22	7	0.318	0.016	GO:0051704	BP	1	multi-organism process	4	ENSDARG00000021521,ENSDARG00000022813,ENSDARG00000040510
1	!	0.000362	14	22	3	0.136	0.214	GO:0008354	BP	1	germ cell migration	1	ENSDARG00000014373,ENSDARG00000022813,ENSDARG00000036214,ENSDARG00000068255
1	!	0.000528	64	22	4	0.182	0.062	GO:0007281	BP	1	germ cell development	3	ENSDARG00000014373,ENSDARG00000022813,ENSDARG00000036214,ENSDARG00000068255
1	!	0.00144	82	22	4	0.182	0.049	GO:0003006	BP	1	developmental process involved in reproduction	1	ENSDARG00000022813,ENSDARG00000036214,ENSDARG00000068255,ENSDARG00000078754
1	!	0.0155	149	22	4	0.182	0.027	GO:0010608	BP	4	posttranscriptional regulation of gene expression
												3	ENSDARG00000014373,ENSDARG00000022813,ENSDARG00000068255,ENSDARG00000078754
1	!	4.26e-07	12	22	4	0.182	0.333	GO:0043186	CC	2	P granule	2	ENSDARG00000014373,ENSDARG00000022813,ENSDARG00000068255,ENSDARG00000078754
1	!	6.14e-07	13	22	4	0.182	0.308	GO:0060293	CC	2	germ plasm	1	ENSDARG00000014373,ENSDARG00000022813,ENSDARG00000068255,ENSDARG00000078754
1	!	8.59e-07	14	22	4	0.182	0.286	GO:0045495	CC	2	pole plasm	2	ENSDARG00000014373,ENSDARG00000022813,ENSDARG00000068255,ENSDARG00000078754
1	!	0.000245	53	22	4	0.182	0.075	GO:0036464	CC	2	cytoplasmic ribonucleoprotein granule	1	ENSDARG00000014373,ENSDARG00000022813,ENSDARG00000068255,ENSDARG00000078754
1	!	0.000307	56	22	4	0.182	0.071	GO:0035770	CC	2	ribonucleoprotein granule
												1	ENSDARG00000014373,ENSDARG00000032808
1	!	0.05	8	3	2	0.667	0.25	MIRNA:dre-miR-430b-3p	mir	3	dre-miR-430b-3p
#INFO:	PARAMETERS: user_thr = 1.00
#INFO:	PARAMETERS: sort_by_structure = 1
#INFO:	PARAMETERS: significant = 1
#INFO:	PARAMETERS: organism = drerio
#INFO:	PARAMETERS: analytical = 1
#INFO:	User: http
#INFO:	Host: arak-prod
#INFO:	Time: 2018-11-1 4:28:30
#INFO:	Version: beta
#INFO:	Effective domain size for GO: 22048, threshold 4.3e-05
#INFO:	Effective domain size for MIRNA: 131, threshold 0.00956
#INFO:
#INFO:	--- Gene names and descriptions
#INFO:
#INFO:	QUERY:	ENSDARG00000008906	SI:CH211-241E1.5	si:ch211-241e1.5 [Source:ZFIN;Acc:ZDB-GENE-030131-6298]
#INFO:	QUERY:	ENSDARG00000014373	DDX4	DEAD (Asp-Glu-Ala-Asp) box polypeptide 4 [Source:ZFIN;Acc:ZDB-GENE-990415-272]
#INFO:	QUERY:	ENSDARG00000021521	RGS14A	regulator of G protein signaling 14a [Source:ZFIN;Acc:ZDB-GENE-030131-5579]
#INFO:	QUERY:	ENSDARG00000022813	DND1	DND microRNA-mediated repression inhibitor 1 [Source:ZFIN;Acc:ZDB-GENE-030828-4]
#INFO:	QUERY:	ENSDARG00000025693	TMEM9B	TMEM9 domain family, member B [Source:ZFIN;Acc:ZDB-GENE-030131-4656]
#INFO:	QUERY:	ENSDARG00000031894	LEF1	lymphoid enhancer-binding factor 1 [Source:ZFIN;Acc:ZDB-GENE-990714-26]
#INFO:	QUERY:	ENSDARG00000032808	TDRD7A	tudor domain containing 7 a [Source:ZFIN;Acc:ZDB-GENE-040426-2103]
#INFO:	QUERY:	ENSDARG00000036214	DAZL	deleted in azoospermia-like [Source:ZFIN;Acc:ZDB-GENE-000405-6]
#INFO:	QUERY:	ENSDARG00000040510	CA15B	carbonic anhydrase XVb [Source:ZFIN;Acc:ZDB-GENE-040426-2222]
#INFO:	QUERY:	ENSDARG00000043467	NDUFB11	NADH dehydrogenase (ubiquinone) 1 beta subcomplex, 11 [Source:ZFIN;Acc:ZDB-GENE-050309-25]
#INFO:	QUERY:	ENSDARG00000043963	SI:CH211-241J12.3	si:ch211-241j12.3 [Source:ZFIN;Acc:ZDB-GENE-040724-72]
#INFO:	QUERY:	ENSDARG00000044980	KPNA6	karyopherin alpha 6 (importin alpha 7) [Source:ZFIN;Acc:ZDB-GENE-130530-626]
#INFO:	QUERY:	ENSDARG00000053713	CCDC88C	coiled-coil domain containing 88C [Source:ZFIN;Acc:ZDB-GENE-100419-3]
#INFO:	QUERY:	ENSDARG00000053939	TGFA	transforming growth factor, alpha [Source:ZFIN;Acc:ZDB-GENE-040724-208]
#INFO:	QUERY:	ENSDARG00000056481	VAT1	vesicle amine transport 1 [Source:ZFIN;Acc:ZDB-GENE-030616-178]
#INFO:	QUERY:	ENSDARG00000058348	SCINLB	scinderin like b [Source:ZFIN;Acc:ZDB-GENE-040426-2068]
#INFO:	QUERY:	ENSDARG00000062511	GOLGA3	golgin A3 [Source:ZFIN;Acc:ZDB-GENE-060526-252]
#INFO:	QUERY:	ENSDARG00000063167	CHKB	choline kinase beta [Source:ZFIN;Acc:ZDB-GENE-030131-2928]
#INFO:	QUERY:	ENSDARG00000068255	NANOS3	nanos homolog 3 [Source:ZFIN;Acc:ZDB-GENE-011221-1]
#INFO:	QUERY:	ENSDARG00000075532	SLC4A11	solute carrier family 4, sodium borate transporter, member 11 [Source:ZFIN;Acc:ZDB-GENE-090313-183]
#INFO:	QUERY:	ENSDARG00000078754	GRA	granulito [Source:ZFIN;Acc:ZDB-GENE-081022-203]
#INFO:	QUERY:	ENSDARG00000079049	CERCAM	cerebral endothelial cell adhesion molecule [Source:ZFIN;Acc:ZDB-GENE-030131-9787]
#INFO:	QUERY:	ENSDARG00000092362	HSP70.2	heat shock cognate 70-kd protein, tandem duplicate 2 [Source:ZFIN;Acc:ZDB-GENE-110405-1]
#INFO:	QUERY:	ENSDARG00000095675	CCDC141	coiled-coil domain containing 141 [Source:ZFIN;Acc:ZDB-GENE-081104-472]
#INFO:	QUERY:	ENSDARG00000099418	CABZ01030017.1	N/A
#INFO:	QUERY:	ENSDARG00000100057	PPFIBP1B	PTPRF interacting protein, binding protein 1b (liprin beta 1) [Source:ZFIN;Acc:ZDB-GENE-060503-47]
