# Supplementary material for: Retention of paternal DNA methylome in the developing zebrafish germline
Source: Nat Commun. 2019 Jul 11;10:3054. doi: 10.1038/s41467-019-10895-6 (PMC6624265; doi:10.1038/s41467-019-10895-6)
Supplement: Supplementary file 10 — Supplementary Dataset 7 [file 41467_2019_10895_MOESM10_ESM.xlsx]

## Sheet: Supplementary_Table_7
Supplementary Data 7: GO terms associated with genes upregulated in 7h PGC sample
#	signf	p-value	T	Q	Q&T	Q&T/Q	Q&T/T	term ID	t type	t group	t name	t depth	Q&T list
1	!	0.000414	114	86	7	0.081	0.061	GO:0007276	BP	2	gamete generation	3	ENSDARG00000014373,ENSDARG00000021521,ENSDARG00000022813,ENSDARG00000036214,ENSDARG00000040510,ENSDARG00000062511,ENSDARG00000068255
1	!	0.00044	115	86	7	0.081	0.061	GO:0032504	BP	2	multicellular organism reproduction	2	ENSDARG00000014373,ENSDARG00000021521,ENSDARG00000022813,ENSDARG00000036214,ENSDARG00000040510,ENSDARG00000062511,ENSDARG00000068255
1	!	0.00044	115	86	7	0.081	0.061	GO:0048609	BP	2	multicellular organismal reproductive process	2	ENSDARG00000014373,ENSDARG00000021521,ENSDARG00000022813,ENSDARG00000036214,ENSDARG00000040510,ENSDARG00000062511,ENSDARG00000068255
1	!	0.00054	584	86	13	0.151	0.022	GO:0008092	MF	5	cytoskeletal protein binding	1	ENSDARG00000005476,ENSDARG00000010280,ENSDARG00000015006,ENSDARG00000015059,ENSDARG00000020204,ENSDARG00000021521,ENSDARG00000027172,ENSDARG00000055075,ENSDARG00000068926,ENSDARG00000069594,ENSDARG00000079900,ENSDARG00000094181,ENSDARG00000104225
1	!	0.00106	131	86	7	0.081	0.053	GO:0019953	BP	2	sexual reproduction	3	ENSDARG00000014373,ENSDARG00000021521,ENSDARG00000022813,ENSDARG00000036214,ENSDARG00000040510,ENSDARG00000062511,ENSDARG00000068255
1	!	0.00112	132	86	7	0.081	0.053	GO:0044703	BP	2	multi-organism reproductive process	2	ENSDARG00000014373,ENSDARG00000021521,ENSDARG00000022813,ENSDARG00000036214,ENSDARG00000040510,ENSDARG00000062511,ENSDARG00000068255
1	!	0.00124	84	86	6	0.07	0.071	GO:0022412	BP	2	cellular process involved in reproduction in multicellular organism	1	ENSDARG00000014373,ENSDARG00000021521,ENSDARG00000022813,ENSDARG00000036214,ENSDARG00000040510,ENSDARG00000068255
1	!	0.0146	1177	86	16	0.186	0.014	GO:0035556	BP	4	intracellular signal transduction	1	ENSDARG00000011373,ENSDARG00000016464,ENSDARG00000018382,ENSDARG00000021521,ENSDARG00000022350,ENSDARG00000025902,ENSDARG00000026048,ENSDARG00000030933,ENSDARG00000033437,ENSDARG00000033444,ENSDARG00000053939,ENSDARG00000060415,ENSDARG00000060751,ENSDARG00000068246,ENSDARG00000077588,ENSDARG00000091342
1	!	0.0266	14	86	3	0.035	0.214	GO:0008354	BP	2	germ cell migration	1	ENSDARG00000021521,ENSDARG00000022813,ENSDARG00000040510
1	!	0.0272	214	86	7	0.081	0.033	GO:0022414	BP	2	reproductive process	1	ENSDARG00000014373,ENSDARG00000021521,ENSDARG00000022813,ENSDARG00000036214,ENSDARG00000040510,ENSDARG00000062511,ENSDARG00000068255
1	!	0.028	215	86	7	0.081	0.033	GO:0000003	BP	2	reproduction	1	ENSDARG00000014373,ENSDARG00000021521,ENSDARG00000022813,ENSDARG00000036214,ENSDARG00000040510,ENSDARG00000062511,ENSDARG00000068255
1	!	0.000137	12	86	4	0.047	0.333	GO:0043186	CC	1	P granule	3	ENSDARG00000014373,ENSDARG00000022813,ENSDARG00000068255,ENSDARG00000078754
1	!	0.000198	13	86	4	0.047	0.308	GO:0060293	CC	1	germ plasm	2	ENSDARG00000014373,ENSDARG00000022813,ENSDARG00000068255,ENSDARG00000078754
1	!	0.000276	14	86	4	0.047	0.286	GO:0045495	CC	1	pole plasm	1	ENSDARG00000014373,ENSDARG00000022813,ENSDARG00000068255,ENSDARG00000078754
1	!	0.0107	8	2	2	1	0.25	MIRNA:dre-miR-430b-3p	mir	3	dre-miR-430b-3p	1	ENSDARG00000014373,ENSDARG00000032808
1	!	0.0374	120	40	5	0.125	0.042	REAC:R-DRE-5663220	rea	6	RHO GTPases Activate Formins	1	ENSDARG00000010280,ENSDARG00000015059,ENSDARG00000078722,ENSDARG00000098304,ENSDARG00000104225
#INFO:	PARAMETERS: significant = 1
#INFO:	PARAMETERS: analytical = 1
#INFO:	PARAMETERS: sort_by_structure = 1
#INFO:	PARAMETERS: organism = drerio
#INFO:	PARAMETERS: user_thr = 1.00
#INFO:	User: http
#INFO:	Host: arak-prod
#INFO:	Time: 2018-11-1 4:31:52
#INFO:	Version: beta
#INFO:	Effective domain size for GO: 22048, threshold 3.8e-05
#INFO:	Effective domain size for MIRNA: 131, threshold 0.0153
#INFO:	Effective domain size for REAC: 9316, threshold 0.0002
#INFO:
#INFO:	--- Gene names and descriptions
#INFO:
#INFO:	QUERY:	ENSDARG00000068255	NANOS3	nanos homolog 3 [Source:ZFIN;Acc:ZDB-GENE-011221-1]
#INFO:	QUERY:	ENSDARG00000022813	DND1	DND microRNA-mediated repression inhibitor 1 [Source:ZFIN;Acc:ZDB-GENE-030828-4]
#INFO:	QUERY:	ENSDARG00000040510	CA15B	carbonic anhydrase XVb [Source:ZFIN;Acc:ZDB-GENE-040426-2222]
#INFO:	QUERY:	ENSDARG00000032808	TDRD7A	tudor domain containing 7 a [Source:ZFIN;Acc:ZDB-GENE-040426-2103]
#INFO:	QUERY:	ENSDARG00000036214	DAZL	deleted in azoospermia-like [Source:ZFIN;Acc:ZDB-GENE-000405-6]
#INFO:	QUERY:	ENSDARG00000053939	TGFA	transforming growth factor, alpha [Source:ZFIN;Acc:ZDB-GENE-040724-208]
#INFO:	QUERY:	ENSDARG00000043963	SI:CH211-241J12.3	si:ch211-241j12.3 [Source:ZFIN;Acc:ZDB-GENE-040724-72]
#INFO:	QUERY:	ENSDARG00000089162	AFAP1L1A	actin filament associated protein 1-like 1a [Source:ZFIN;Acc:ZDB-GENE-050913-76]
#INFO:	QUERY:	ENSDARG00000026048	TSC1A	TSC complex subunit 1a [Source:ZFIN;Acc:ZDB-GENE-030131-9111]
#INFO:	QUERY:	ENSDARG00000088357	ACADL	acyl-CoA dehydrogenase long chain [Source:ZFIN;Acc:ZDB-GENE-040426-771]
#INFO:	QUERY:	ENSDARG00000058094	CIARTA	circadian associated repressor of transcription a [Source:ZFIN;Acc:ZDB-GENE-030131-7016]
#INFO:	QUERY:	ENSDARG00000021521	RGS14A	regulator of G protein signaling 14a [Source:ZFIN;Acc:ZDB-GENE-030131-5579]
#INFO:	QUERY:	ENSDARG00000052818	SMCR8A	Smith-Magenis syndrome chromosome region, candidate 8a [Source:ZFIN;Acc:ZDB-GENE-071212-4]
#INFO:	QUERY:	ENSDARG00000011583	CRY1AB	cryptochrome circadian clock 1ab [Source:ZFIN;Acc:ZDB-GENE-010426-3]
#INFO:	QUERY:	ENSDARG00000094181	SHROOM1	shroom family member 1 [Source:ZFIN;Acc:ZDB-GENE-091204-385]
#INFO:	QUERY:	ENSDARG00000014373	DDX4	DEAD (Asp-Glu-Ala-Asp) box polypeptide 4 [Source:ZFIN;Acc:ZDB-GENE-990415-272]
#INFO:	QUERY:	ENSDARG00000078754	GRA	granulito [Source:ZFIN;Acc:ZDB-GENE-081022-203]
#INFO:	QUERY:	ENSDARG00000027172	PHACTR2	phosphatase and actin regulator 2 [Source:ZFIN;Acc:ZDB-GENE-040724-11]
#INFO:	QUERY:	ENSDARG00000094859	SI:DKEY-11O15.10	si:dkey-11o15.10 [Source:ZFIN;Acc:ZDB-GENE-091204-312]
#INFO:	QUERY:	ENSDARG00000078270	CU467961.1	microtubule associated serine/threonine kinase family member 4 [Source:NCBI gene;Acc:100149322]
#INFO:	QUERY:	ENSDARG00000079900	SHROOM4	shroom family member 4 [Source:ZFIN;Acc:ZDB-GENE-041111-246]
#INFO:	QUERY:	ENSDARG00000041022	PDCD4B	programmed cell death 4b [Source:ZFIN;Acc:ZDB-GENE-030131-9847]
#INFO:	QUERY:	ENSDARG00000104225	NDEL1B	nudE neurodevelopment protein 1-like 1b [Source:ZFIN;Acc:ZDB-GENE-030131-5889]
#INFO:	QUERY:	ENSDARG00000060415	ARHGEF28	Rho guanine nucleotide exchange factor (GEF) 28 [Source:ZFIN;Acc:ZDB-GENE-060531-28]
#INFO:	QUERY:	ENSDARG00000025902	PLEKHG5A	pleckstrin homology domain containing, family G (with RhoGef domain) member 5a [Source:ZFIN;Acc:ZDB-GENE-060503-766]
#INFO:	QUERY:	ENSDARG00000091342	ADCY5	adenylate cyclase 5 [Source:ZFIN;Acc:ZDB-GENE-081104-470]
#INFO:	QUERY:	ENSDARG00000099339	PACSIN3	protein kinase C and casein kinase substrate in neurons 3 [Source:ZFIN;Acc:ZDB-GENE-040426-984]
#INFO:	QUERY:	ENSDARG00000070704	THAP7	THAP domain containing 7 [Source:ZFIN;Acc:ZDB-GENE-040914-84]
#INFO:	QUERY:	ENSDARG00000098904	PEX1	peroxisomal biogenesis factor 1 [Source:ZFIN;Acc:ZDB-GENE-070530-1]
#INFO:	QUERY:	ENSDARG00000021833	AHR2	aryl hydrocarbon receptor 2 [Source:ZFIN;Acc:ZDB-GENE-990714-16]
#INFO:	QUERY:	ENSDARG00000069594	KIF13A	kinesin family member 13A [Source:ZFIN;Acc:ZDB-GENE-090901-1]
#INFO:	QUERY:	ENSDARG00000100057	PPFIBP1B	PTPRF interacting protein, binding protein 1b (liprin beta 1) [Source:ZFIN;Acc:ZDB-GENE-060503-47]
#INFO:	QUERY:	ENSDARG00000078179	FNDC3BA	fibronectin type III domain containing 3Ba [Source:ZFIN;Acc:ZDB-GENE-070510-1]
#INFO:	QUERY:	ENSDARG00000055075	SVILA	supervillin a [Source:ZFIN;Acc:ZDB-GENE-990706-5]
#INFO:	QUERY:	ENSDARG00000063242	TTC13	tetratricopeptide repeat domain 13 [Source:ZFIN;Acc:ZDB-GENE-080722-25]
#INFO:	QUERY:	ENSDARG00000034503	PER2	period circadian clock 2 [Source:ZFIN;Acc:ZDB-GENE-011220-2]
#INFO:	QUERY:	ENSDARG00000062757	ZGC:158403	zgc:158403 [Source:ZFIN;Acc:ZDB-GENE-061215-116]
#INFO:	QUERY:	ENSDARG00000070618	TATDN2	TatD DNase domain containing 2 [Source:ZFIN;Acc:ZDB-GENE-081022-51]
#INFO:	QUERY:	ENSDARG00000056481	VAT1	vesicle amine transport 1 [Source:ZFIN;Acc:ZDB-GENE-030616-178]
#INFO:	QUERY:	ENSDARG00000011373	MKNK2A	MAP kinase interacting serine/threonine kinase 2a [Source:ZFIN;Acc:ZDB-GENE-030131-6099]
#INFO:	QUERY:	ENSDARG00000071478	LNX2B	ligand of numb-protein X 2b [Source:ZFIN;Acc:ZDB-GENE-040426-2500]
#INFO:	QUERY:	ENSDARG00000055115	DTNBP1A	dystrobrevin binding protein 1a [Source:ZFIN;Acc:ZDB-GENE-040426-1036]
#INFO:	QUERY:	ENSDARG00000008192	PANK1A	pantothenate kinase 1a [Source:ZFIN;Acc:ZDB-GENE-040426-2846]
#INFO:	QUERY:	ENSDARG00000078722	CLIP1A	CAP-GLY domain containing linker protein 1a [Source:ZFIN;Acc:ZDB-GENE-060526-282]
#INFO:	QUERY:	ENSDARG00000004529	ZGC:173742	zgc:173742 [Source:ZFIN;Acc:ZDB-GENE-030131-6489]
#INFO:	QUERY:	ENSDARG00000098304	TAOK1B	TAO kinase 1b [Source:ZFIN;Acc:ZDB-GENE-141024-1]
#INFO:	QUERY:	ENSDARG00000010280	CLASP1A	cytoplasmic linker associated protein 1a [Source:ZFIN;Acc:ZDB-GENE-081104-520]
#INFO:	QUERY:	ENSDARG00000016875	GYS1	glycogen synthase 1 (muscle) [Source:ZFIN;Acc:ZDB-GENE-040426-1243]
#INFO:	QUERY:	ENSDARG00000004055	UHRF1BP1L	UHRF1 binding protein 1-like [Source:ZFIN;Acc:ZDB-GENE-041210-177]
#INFO:	QUERY:	ENSDARG00000102874	IMMT	inner membrane protein, mitochondrial (mitofilin) [Source:ZFIN;Acc:ZDB-GENE-030131-5417]
#INFO:	QUERY:	ENSDARG00000028784	SI:DKEY-24P1.6	si:dkey-24p1.6 [Source:ZFIN;Acc:ZDB-GENE-060503-67]
#INFO:	QUERY:	ENSDARG00000097877	SI:CH211-167B20.8	si:ch211-167b20.8 [Source:ZFIN;Acc:ZDB-GENE-081104-147]
#INFO:	QUERY:	ENSDARG00000059600	RABEP1	rabaptin, RAB GTPase binding effector protein 1 [Source:ZFIN;Acc:ZDB-GENE-060526-165]
#INFO:	QUERY:	ENSDARG00000068246	PLCB3	phospholipase C, beta 3 (phosphatidylinositol-specific) [Source:ZFIN;Acc:ZDB-GENE-030616-594]
#INFO:	QUERY:	ENSDARG00000062511	GOLGA3	golgin A3 [Source:ZFIN;Acc:ZDB-GENE-060526-252]
#INFO:	QUERY:	ENSDARG00000102375	SI:CH211-204C21.1	si:ch211-204c21.1 [Source:ZFIN;Acc:ZDB-GENE-030429-35]
#INFO:	QUERY:	ENSDARG00000016464	CDC42BPAB	CDC42 binding protein kinase alpha (DMPK-like) b [Source:ZFIN;Acc:ZDB-GENE-080219-17]
#INFO:	QUERY:	ENSDARG00000104409	TNK2B	tyrosine kinase, non-receptor, 2b [Source:ZFIN;Acc:ZDB-GENE-110411-165]
#INFO:	QUERY:	ENSDARG00000039521	SSX2IPA	synovial sarcoma, X breakpoint 2 interacting protein a [Source:ZFIN;Acc:ZDB-GENE-040426-1756]
#INFO:	QUERY:	ENSDARG00000042717	ADIPOR1B	adiponectin receptor 1b [Source:ZFIN;Acc:ZDB-GENE-040426-2896]
#INFO:	QUERY:	ENSDARG00000020204	NF2A	neurofibromin 2a (merlin) [Source:ZFIN;Acc:ZDB-GENE-080722-7]
#INFO:	QUERY:	ENSDARG00000045749	PPFIBP1A	PTPRF interacting protein, binding protein 1a (liprin beta 1) [Source:ZFIN;Acc:ZDB-GENE-041210-298]
#INFO:	QUERY:	ENSDARG00000016263	ZDHHC5A	zinc finger, DHHC-type containing 5a [Source:ZFIN;Acc:ZDB-GENE-090312-92]
#INFO:	QUERY:	ENSDARG00000101886	PDXDC1	pyridoxal-dependent decarboxylase domain containing 1 [Source:ZFIN;Acc:ZDB-GENE-040912-16]
#INFO:	QUERY:	ENSDARG00000018025	TBX2A	T-box 2a [Source:ZFIN;Acc:ZDB-GENE-990917-4]
#INFO:	QUERY:	ENSDARG00000009901	SLC38A5A	solute carrier family 38, member 5a [Source:ZFIN;Acc:ZDB-GENE-081105-92]
#INFO:	QUERY:	ENSDARG00000093129	SI:RP71-45K5.2	si:rp71-45k5.2 [Source:ZFIN;Acc:ZDB-GENE-060503-753]
#INFO:	QUERY:	ENSDARG00000030945	SI:CH211-259G3.4	si:ch211-259g3.4 [Source:ZFIN;Acc:ZDB-GENE-030131-8118]
#INFO:	QUERY:	ENSDARG00000029480	SPECC1	sperm antigen with calponin homology and coiled-coil domains 1 [Source:ZFIN;Acc:ZDB-GENE-060526-207]
#INFO:	QUERY:	ENSDARG00000078335	AMOT	angiomotin [Source:ZFIN;Acc:ZDB-GENE-030131-7487]
#INFO:	QUERY:	ENSDARG00000013076	BMI1B	bmi1 polycomb ring finger oncogene 1b [Source:ZFIN;Acc:ZDB-GENE-040116-4]
#INFO:	QUERY:	ENSDARG00000022350	NEK1	NIMA-related kinase 1 [Source:ZFIN;Acc:ZDB-GENE-040730-1]
#INFO:	QUERY:	ENSDARG00000054264	COG4	component of oligomeric golgi complex 4 [Source:ZFIN;Acc:ZDB-GENE-060312-33]
#INFO:	QUERY:	ENSDARG00000077588	PDGFC	platelet derived growth factor c [Source:ZFIN;Acc:ZDB-GENE-071217-2]
#INFO:	QUERY:	ENSDARG00000099448	SH3D21	SH3 domain containing 21 [Source:ZFIN;Acc:ZDB-GENE-051120-57]
#INFO:	QUERY:	ENSDARG00000018382	PRKCHA	protein kinase C, eta, a [Source:ZFIN;Acc:ZDB-GENE-080402-5]
#INFO:	QUERY:	ENSDARG00000033437	RPS6KA1	ribosomal protein S6 kinase a, polypeptide 1 [Source:ZFIN;Acc:ZDB-GENE-060929-516]
#INFO:	QUERY:	ENSDARG00000005476	NAV3	neuron navigator 3 [Source:ZFIN;Acc:ZDB-GENE-021205-1]
#INFO:	QUERY:	ENSDARG00000060751	TAOK3A	TAO kinase 3a [Source:ZFIN;Acc:ZDB-GENE-100921-50]
#INFO:	QUERY:	ENSDARG00000008904	SMARCA2	SWI/SNF related, matrix associated, actin dependent regulator of chromatin, subfamily a, member 2 [Source:ZFIN;Acc:ZDB-GENE-030131-5964]
#INFO:	QUERY:	ENSDARG00000015059	DAAM1A	dishevelled associated activator of morphogenesis 1a [Source:ZFIN;Acc:ZDB-GENE-030911-6]
#INFO:	QUERY:	ENSDARG00000006010	BMI1A	bmi1 polycomb ring finger oncogene 1a [Source:ZFIN;Acc:ZDB-GENE-030131-224]
#INFO:	QUERY:	ENSDARG00000015006	DNM1L	dynamin 1-like [Source:ZFIN;Acc:ZDB-GENE-040426-1556]
#INFO:	QUERY:	ENSDARG00000014599	SLC5A6B	solute carrier family 5 (sodium/multivitamin and iodide cotransporter), member 6 [Source:ZFIN;Acc:ZDB-GENE-050913-86]
#INFO:	QUERY:	ENSDARG00000063330	MGAT4A	mannosyl (alpha-1,3-)-glycoprotein beta-1,4-N-acetylglucosaminyltransferase, isozyme A [Source:ZFIN;Acc:ZDB-GENE-070912-27]
#INFO:	QUERY:	ENSDARG00000059817	MTMR12	myotubularin related protein 12 [Source:ZFIN;Acc:ZDB-GENE-050401-1]
#INFO:	QUERY:	ENSDARG00000056078	RFTN2	raftlin family member 2 [Source:ZFIN;Acc:ZDB-GENE-040426-2760]
#INFO:	QUERY:	ENSDARG00000033444	MAP4K6	mitogen-activated protein kinase kinase kinase kinase 6 [Source:ZFIN;Acc:ZDB-GENE-060512-339]
#INFO:	QUERY:	ENSDARG00000030933	KSR1B	kinase suppressor of ras 1b [Source:ZFIN;Acc:ZDB-GENE-040724-45]
#INFO:	QUERY:	ENSDARG00000068926	SI:CH211-137A8.2	si:ch211-137a8.2 [Source:ZFIN;Acc:ZDB-GENE-061103-172]
#INFO:	QUERY:	ENSDARG00000075333	TBC1D25	TBC1 domain family, member 25 [Source:ZFIN;Acc:ZDB-GENE-041111-25]
#INFO:	QUERY:	ENSDARG00000004823	ASZ1	ankyrin repeat, SAM and basic leucine zipper domain containing 1 [Source:ZFIN;Acc:ZDB-GENE-040426-988]
#INFO:	QUERY:	ENSDARG00000002880	VPS50	VPS50 EARP/GARPII complex subunit [Source:ZFIN;Acc:ZDB-GENE-060503-325]
#INFO:	QUERY:	ENSDARG00000075721	ZDHHC6	zinc finger, DHHC-type containing 6 [Source:ZFIN;Acc:ZDB-GENE-030131-3189]
#INFO:	QUERY:	ENSDARG00000002830	TRMT2A	tRNA methyltransferase 2 homolog A [Source:ZFIN;Acc:ZDB-GENE-030131-6876]
#INFO:	QUERY:	ENSDARG00000071083	SI:DKEYP-34C12.1	si:dkeyp-34c12.1 [Source:ZFIN;Acc:ZDB-GENE-030131-5347]
#INFO:	QUERY:	ENSDARG00000075334	ARHGAP32A	Rho GTPase activating protein 32a [Source:ZFIN;Acc:ZDB-GENE-060503-918]
#INFO:	QUERY:	ENSDARG00000074760	TTC7A	tetratricopeptide repeat domain 7A [Source:ZFIN;Acc:ZDB-GENE-010319-27]
#INFO:	QUERY:	ENSDARG00000031761	DAB2	Dab, mitogen-responsive phosphoprotein, homolog 2 (Drosophila) [Source:ZFIN;Acc:ZDB-GENE-040303-1]
#INFO:	QUERY:	ENSDARG00000068128	PPP1R15B	protein phosphatase 1, regulatory subunit 15B [Source:ZFIN;Acc:ZDB-GENE-030829-40]
