# Supplementary material for: Retention of paternal DNA methylome in the developing zebrafish germline
Source: Nat Commun. 2019 Jul 11;10:3054. doi: 10.1038/s41467-019-10895-6 (PMC6624265; doi:10.1038/s41467-019-10895-6)
Supplement: Supplementary file 11 — Supplementary Dataset 8 [file 41467_2019_10895_MOESM11_ESM.xlsx]

## Sheet: Supplementary_Table_8
Supplementary Data 8: GO terms associated with genes upregulated in 24h PGC sample
#	signf	p-value	T	Q	Q&T	Q&T/Q	Q&T/T	term ID	t type	t group	t name	t depth	Q&T list
1	!	4.25e-16	84	34	11	0.324	0.131	GO:0022412	BP	5	cellular process involved in reproduction in multicellular organism	3	ENSDARG00000013453,ENSDARG00000014373,ENSDARG00000022813,ENSDARG00000036214,ENSDARG00000040081,ENSDARG00000040510,ENSDARG00000041699,ENSDARG00000042130,ENSDARG00000062601,ENSDARG00000068255,ENSDARG00000075217
1	!	1.43e-14	114	34	11	0.324	0.096	GO:0007276	BP	5	gamete generation	4	ENSDARG00000013453,ENSDARG00000014373,ENSDARG00000022813,ENSDARG00000036214,ENSDARG00000040081,ENSDARG00000040510,ENSDARG00000041699,ENSDARG00000042130,ENSDARG00000062601,ENSDARG00000068255,ENSDARG00000075217
1	!	1.58e-14	115	34	11	0.324	0.096	GO:0032504	BP	5	multicellular organism reproduction	2	ENSDARG00000013453,ENSDARG00000014373,ENSDARG00000022813,ENSDARG00000036214,ENSDARG00000040081,ENSDARG00000040510,ENSDARG00000041699,ENSDARG00000042130,ENSDARG00000062601,ENSDARG00000068255,ENSDARG00000075217
1	!	1.58e-14	115	34	11	0.324	0.096	GO:0048609	BP	5	multicellular organismal reproductive process	3	ENSDARG00000013453,ENSDARG00000014373,ENSDARG00000022813,ENSDARG00000036214,ENSDARG00000040081,ENSDARG00000040510,ENSDARG00000041699,ENSDARG00000042130,ENSDARG00000062601,ENSDARG00000068255,ENSDARG00000075217
1	!	6.93e-14	131	34	11	0.324	0.084	GO:0019953	BP	5	sexual reproduction	3	ENSDARG00000013453,ENSDARG00000014373,ENSDARG00000022813,ENSDARG00000036214,ENSDARG00000040081,ENSDARG00000040510,ENSDARG00000041699,ENSDARG00000042130,ENSDARG00000062601,ENSDARG00000068255,ENSDARG00000075217
1	!	7.56e-14	132	34	11	0.324	0.083	GO:0044703	BP	5	multi-organism reproductive process	2	ENSDARG00000013453,ENSDARG00000014373,ENSDARG00000022813,ENSDARG00000036214,ENSDARG00000040081,ENSDARG00000040510,ENSDARG00000041699,ENSDARG00000042130,ENSDARG00000062601,ENSDARG00000068255,ENSDARG00000075217
1	!	2.99e-13	214	34	12	0.353	0.056	GO:0022414	BP	5	reproductive process	2	ENSDARG00000003904,ENSDARG00000013453,ENSDARG00000014373,ENSDARG00000022813,ENSDARG00000036214,ENSDARG00000040081,ENSDARG00000040510,ENSDARG00000041699,ENSDARG00000042130,ENSDARG00000062601,ENSDARG00000068255,ENSDARG00000075217
1	!	3.16e-13	215	34	12	0.353	0.056	GO:0000003	BP	5	reproduction	1	ENSDARG00000003904,ENSDARG00000013453,ENSDARG00000014373,ENSDARG00000022813,ENSDARG00000036214,ENSDARG00000040081,ENSDARG00000040510,ENSDARG00000041699,ENSDARG00000042130,ENSDARG00000062601,ENSDARG00000068255,ENSDARG00000075217
1	!	5.17e-13	64	34	9	0.265	0.141	GO:0007281	BP	5	germ cell development	2	ENSDARG00000014373,ENSDARG00000022813,ENSDARG00000036214,ENSDARG00000040081,ENSDARG00000041699,ENSDARG00000042130,ENSDARG00000062601,ENSDARG00000068255,ENSDARG00000075217
1	!	5.4e-12	82	34	9	0.265	0.11	GO:0003006	BP	5	developmental process involved in reproduction	1	ENSDARG00000014373,ENSDARG00000022813,ENSDARG00000036214,ENSDARG00000040081,ENSDARG00000041699,ENSDARG00000042130,ENSDARG00000062601,ENSDARG00000068255,ENSDARG00000075217
1	!	3.27e-08	429	34	11	0.324	0.026	GO:0051704	BP	5	multi-organism process	1	ENSDARG00000013453,ENSDARG00000014373,ENSDARG00000022813,ENSDARG00000036214,ENSDARG00000040081,ENSDARG00000040510,ENSDARG00000041699,ENSDARG00000042130,ENSDARG00000062601,ENSDARG00000068255,ENSDARG00000075217
1	!	1.72e-05	4	34	3	0.088	0.75	GO:0010528	BP	4	regulation of transposition	2	ENSDARG00000013453,ENSDARG00000041699,ENSDARG00000062601
1	!	1.72e-05	4	34	3	0.088	0.75	GO:0010529	BP	4	negative regulation of transposition	1	ENSDARG00000013453,ENSDARG00000041699,ENSDARG00000062601
1	!	4.29e-05	5	34	3	0.088	0.6	GO:0034587	BP	9	piRNA metabolic process	1	ENSDARG00000013453,ENSDARG00000041699,ENSDARG00000062601
1	!	0.000127	149	34	6	0.176	0.04	GO:0010608	BP	3	posttranscriptional regulation of gene expression	1	ENSDARG00000022813,ENSDARG00000036214,ENSDARG00000041699,ENSDARG00000062601,ENSDARG00000068255,ENSDARG00000078754
1	!	0.000294	88	34	5	0.147	0.057	GO:0051321	BP	5	meiotic cell cycle	3	ENSDARG00000003904,ENSDARG00000013453,ENSDARG00000014373,ENSDARG00000041699,ENSDARG00000062601
1	!	0.000306	35	34	4	0.118	0.114	GO:0048477	BP	5	oogenesis	3	ENSDARG00000040081,ENSDARG00000042130,ENSDARG00000062601,ENSDARG00000068255
1	!	0.000512	10	34	3	0.088	0.3	GO:0032196	BP	4	transposition	1	ENSDARG00000013453,ENSDARG00000041699,ENSDARG00000062601
1	!	0.000531	40	34	4	0.118	0.1	GO:0007292	BP	5	female gamete generation	5	ENSDARG00000040081,ENSDARG00000042130,ENSDARG00000062601,ENSDARG00000068255
1	!	0.000608	1106	34	11	0.324	0.01	GO:0048468	BP	5	cell development	2	ENSDARG00000014373,ENSDARG00000022813,ENSDARG00000036214,ENSDARG00000037995,ENSDARG00000040081,ENSDARG00000041699,ENSDARG00000042130,ENSDARG00000062601,ENSDARG00000068255,ENSDARG00000075217,ENSDARG00000088377
1	!	0.000857	109	34	5	0.147	0.046	GO:0006417	BP	3	regulation of translation	1	ENSDARG00000036214,ENSDARG00000041699,ENSDARG00000062601,ENSDARG00000068255,ENSDARG00000078754
1	!	0.00117	116	34	5	0.147	0.043	GO:0034248	BP	3	regulation of cellular amide metabolic process	1	ENSDARG00000036214,ENSDARG00000041699,ENSDARG00000062601,ENSDARG00000068255,ENSDARG00000078754
1	!	0.00155	52	34	4	0.118	0.077	GO:0031047	BP	7	gene silencing by RNA	2	ENSDARG00000013453,ENSDARG00000022813,ENSDARG00000041699,ENSDARG00000062601
1	!	0.00296	2	34	2	0.059	1	GO:0030718	BP	1	germ-line stem cell population maintenance	1	ENSDARG00000062601,ENSDARG00000068255
1	!	0.0147	1854	34	12	0.353	0.006	GO:0030154	BP	5	cell differentiation	2	ENSDARG00000013453,ENSDARG00000014373,ENSDARG00000022813,ENSDARG00000036214,ENSDARG00000037995,ENSDARG00000040081,ENSDARG00000041699,ENSDARG00000042130,ENSDARG00000062601,ENSDARG00000068255,ENSDARG00000075217,ENSDARG00000088377
1	!	0.0169	30	34	3	0.088	0.1	GO:2000241	BP	5	regulation of reproductive process	1	ENSDARG00000014373,ENSDARG00000040081,ENSDARG00000042130
1	!	0.0174	95	34	4	0.118	0.042	GO:0016458	BP	7	gene silencing	1	ENSDARG00000013453,ENSDARG00000022813,ENSDARG00000041699,ENSDARG00000062601
1	!	0.0212	1922	34	12	0.353	0.006	GO:0048869	BP	5	cellular developmental process	1	ENSDARG00000013453,ENSDARG00000014373,ENSDARG00000022813,ENSDARG00000036214,ENSDARG00000037995,ENSDARG00000040081,ENSDARG00000041699,ENSDARG00000042130,ENSDARG00000062601,ENSDARG00000068255,ENSDARG00000075217,ENSDARG00000088377
1	!	0.0227	33	34	3	0.088	0.091	GO:0009566	BP	5	fertilization	4	ENSDARG00000013453,ENSDARG00000040081,ENSDARG00000042130
1	!	0.0295	5	34	2	0.059	0.4	GO:0043046	BP	5	DNA methylation involved in gamete generation	1	ENSDARG00000013453,ENSDARG00000062601
1	!	1.08e-14	12	34	7	0.206	0.583	GO:0043186	CC	2	P granule	3	ENSDARG00000013453,ENSDARG00000014373,ENSDARG00000022813,ENSDARG00000041699,ENSDARG00000062601,ENSDARG00000068255,ENSDARG00000078754
1	!	2.34e-14	13	34	7	0.206	0.538	GO:0060293	CC	2	germ plasm	2	ENSDARG00000013453,ENSDARG00000014373,ENSDARG00000022813,ENSDARG00000041699,ENSDARG00000062601,ENSDARG00000068255,ENSDARG00000078754
1	!	4.68e-14	14	34	7	0.206	0.5	GO:0045495	CC	2	pole plasm	1	ENSDARG00000013453,ENSDARG00000014373,ENSDARG00000022813,ENSDARG00000041699,ENSDARG00000062601,ENSDARG00000068255,ENSDARG00000078754
1	!	2.02e-09	53	34	7	0.206	0.132	GO:0036464	CC	2	cytoplasmic ribonucleoprotein granule	2	ENSDARG00000013453,ENSDARG00000014373,ENSDARG00000022813,ENSDARG00000041699,ENSDARG00000062601,ENSDARG00000068255,ENSDARG00000078754
1	!	3.02e-09	56	34	7	0.206	0.125	GO:0035770	CC	2	ribonucleoprotein granule	1	ENSDARG00000013453,ENSDARG00000014373,ENSDARG00000022813,ENSDARG00000041699,ENSDARG00000062601,ENSDARG00000068255,ENSDARG00000078754
1	!	0.0036	416	34	7	0.206	0.017	GO:1990904	CC	2	ribonucleoprotein complex	1	ENSDARG00000013453,ENSDARG00000014373,ENSDARG00000022813,ENSDARG00000041699,ENSDARG00000062601,ENSDARG00000068255,ENSDARG00000078754
1	!	0.00296	2	34	2	0.059	1	GO:0034584	MF	6	piRNA binding	2	ENSDARG00000041699,ENSDARG00000062601
1	!	0.00326	805	34	9	0.265	0.011	GO:0003723	MF	6	RNA binding	1	ENSDARG00000013453,ENSDARG00000022813,ENSDARG00000036214,ENSDARG00000040732,ENSDARG00000041699,ENSDARG00000062601,ENSDARG00000068255,ENSDARG00000079452,ENSDARG00000089181
1	!	0.0137	28	34	3	0.088	0.107	GO:0003730	MF	10	mRNA 3'-UTR binding	1	ENSDARG00000022813,ENSDARG00000036214,ENSDARG00000040732
1	!	0.0107	8	2	2	1	0.25	MIRNA:dre-miR-430b-3p	mir	8	dre-miR-430b-3p	1	ENSDARG00000014373,ENSDARG00000032808
#INFO:	PARAMETERS: organism = drerio
#INFO:	PARAMETERS: sort_by_structure = 1
#INFO:	PARAMETERS: analytical = 1
#INFO:	PARAMETERS: significant = 1
#INFO:	PARAMETERS: user_thr = 1.00
#INFO:	User: http
#INFO:	Host: arak-prod
#INFO:	Time: 2018-11-1 4:37:14
#INFO:	Version: beta
#INFO:	Effective domain size for GO: 22048, threshold 3.9e-05
#INFO:	Effective domain size for MIRNA: 131, threshold 0.0153
#INFO:
#INFO:	--- Gene names and descriptions
#INFO:
#INFO:	QUERY:	ENSDARG00000003904	SYCP1	synaptonemal complex protein 1 [Source:ZFIN;Acc:ZDB-GENE-040910-6]
#INFO:	QUERY:	ENSDARG00000013453	TDRD9	tudor domain containing 9 [Source:ZFIN;Acc:ZDB-GENE-090313-193]
#INFO:	QUERY:	ENSDARG00000014039	SI:DKEYP-93D12.1	si:dkeyp-93d12.1 [Source:ZFIN;Acc:ZDB-GENE-041014-303]
#INFO:	QUERY:	ENSDARG00000014373	DDX4	DEAD (Asp-Glu-Ala-Asp) box polypeptide 4 [Source:ZFIN;Acc:ZDB-GENE-990415-272]
#INFO:	QUERY:	ENSDARG00000014402	SMC1B	structural maintenance of chromosomes 1B [Source:ZFIN;Acc:ZDB-GENE-091217-1]
#INFO:	QUERY:	ENSDARG00000022813	DND1	DND microRNA-mediated repression inhibitor 1 [Source:ZFIN;Acc:ZDB-GENE-030828-4]
#INFO:	QUERY:	ENSDARG00000027658	IRF10	interferon regulatory factor 10 [Source:ZFIN;Acc:ZDB-GENE-040426-2084]
#INFO:	QUERY:	ENSDARG00000032808	TDRD7A	tudor domain containing 7 a [Source:ZFIN;Acc:ZDB-GENE-040426-2103]
#INFO:	QUERY:	ENSDARG00000036214	DAZL	deleted in azoospermia-like [Source:ZFIN;Acc:ZDB-GENE-000405-6]
#INFO:	QUERY:	ENSDARG00000037995	GDF3	growth differentiation factor 3 [Source:ZFIN;Acc:ZDB-GENE-980526-389]
#INFO:	QUERY:	ENSDARG00000040081	ZP3D.1	zona pellucida glycoprotein 3d tandem duplicate 1 [Source:ZFIN;Acc:ZDB-GENE-030131-5827]
#INFO:	QUERY:	ENSDARG00000040510	CA15B	carbonic anhydrase XVb [Source:ZFIN;Acc:ZDB-GENE-040426-2222]
#INFO:	QUERY:	ENSDARG00000040732	ELAVL2	ELAV like neuron-specific RNA binding protein 2 [Source:ZFIN;Acc:ZDB-GENE-040704-9]
#INFO:	QUERY:	ENSDARG00000041665	MKRN1	makorin, ring finger protein, 1 [Source:ZFIN;Acc:ZDB-GENE-020213-1]
#INFO:	QUERY:	ENSDARG00000041699	PIWIL1	piwi-like RNA-mediated gene silencing 1 [Source:ZFIN;Acc:ZDB-GENE-030813-2]
#INFO:	QUERY:	ENSDARG00000042130	ZP3A.2	zona pellucida glycoprotein 3a, tandem duplicate 2 [Source:ZFIN;Acc:ZDB-GENE-040727-2]
#INFO:	QUERY:	ENSDARG00000053136	B2M	beta-2-microglobulin [Source:ZFIN;Acc:ZDB-GENE-980526-88]
#INFO:	QUERY:	ENSDARG00000053575	GPAT2	glycerol-3-phosphate acyltransferase 2, mitochondrial [Source:ZFIN;Acc:ZDB-GENE-050309-118]
#INFO:	QUERY:	ENSDARG00000056387	RNF17	ring finger protein 17 [Source:ZFIN;Acc:ZDB-GENE-030131-6451]
#INFO:	QUERY:	ENSDARG00000058578	CCDC106B	coiled-coil domain containing 106b [Source:ZFIN;Acc:ZDB-GENE-050306-6]
#INFO:	QUERY:	ENSDARG00000060584	KANK1B	KN motif and ankyrin repeat domains 1b [Source:ZFIN;Acc:ZDB-GENE-060526-260]
#INFO:	QUERY:	ENSDARG00000062601	PIWIL2	piwi-like RNA-mediated gene silencing 2 [Source:ZFIN;Acc:ZDB-GENE-060526-345]
#INFO:	QUERY:	ENSDARG00000068255	NANOS3	nanos homolog 3 [Source:ZFIN;Acc:ZDB-GENE-011221-1]
#INFO:	QUERY:	ENSDARG00000069252	MIXL1	Mix paired-like homeobox [Source:ZFIN;Acc:ZDB-GENE-000208-20]
#INFO:	QUERY:	ENSDARG00000070052	TDRD6	tudor domain containing 6 [Source:ZFIN;Acc:ZDB-GENE-041001-210]
#INFO:	QUERY:	ENSDARG00000075217	TDRD12	tudor domain containing 12 [Source:ZFIN;Acc:ZDB-GENE-121214-348]
#INFO:	QUERY:	ENSDARG00000075504	SI:DKEY-40C23.2	si:dkey-40c23.2 [Source:ZFIN;Acc:ZDB-GENE-030131-5958]
#INFO:	QUERY:	ENSDARG00000077288	SI:CH211-188C16.1	si:ch211-188c16.1 [Source:ZFIN;Acc:ZDB-GENE-070912-162]
#INFO:	QUERY:	ENSDARG00000078638	ZGC:171750	zgc:171750 [Source:ZFIN;Acc:ZDB-GENE-071004-30]
#INFO:	QUERY:	ENSDARG00000078754	GRA	granulito [Source:ZFIN;Acc:ZDB-GENE-081022-203]
#INFO:	QUERY:	ENSDARG00000079452	RBM46	RNA binding motif protein 46 [Source:ZFIN;Acc:ZDB-GENE-061013-298]
#INFO:	QUERY:	ENSDARG00000088377	RP1L1B	retinitis pigmentosa 1-like 1b [Source:ZFIN;Acc:ZDB-GENE-091204-67]
#INFO:	QUERY:	ENSDARG00000089181	ADAD1	adenosine deaminase domain containing 1 (testis-specific) [Source:ZFIN;Acc:ZDB-GENE-030131-6285]
#INFO:	QUERY:	ENSDARG00000089954	SI:CH211-189E2.3	si:ch211-189e2.3 [Source:ZFIN;Acc:ZDB-GENE-030131-6454]
#INFO:	QUERY:	ENSDARG00000094576	CT025748.1	N/A
#INFO:	QUERY:	ENSDARG00000094754	BX640536.1	N/A
#INFO:	QUERY:	ENSDARG00000095891	SI:CH73-30L9.1	si:ch73-30l9.1 [Source:ZFIN;Acc:ZDB-GENE-110411-132]
#INFO:	QUERY:	ENSDARG00000099612	ZGC:66483	zgc:66483 [Source:ZFIN;Acc:ZDB-GENE-030131-5765]
#INFO:	QUERY:	ENSDARG00000099801	TOPAZ1	testis and ovary specific PAZ domain containing 1 [Source:ZFIN;Acc:ZDB-GENE-130117-1]
#INFO:	QUERY:	ENSDARG00000102693	BX005336.1	N/A
#INFO:	QUERY:	ENSDARG00000103551	RNF213B	ring finger protein 213b [Source:ZFIN;Acc:ZDB-GENE-110822-1]
#INFO:	QUERY:	ENSDARG00000105549	RIC3	si:ch211-235p24.2 [Source:ZFIN;Acc:ZDB-GENE-160728-28]
