# Supplementary material for: Retention of paternal DNA methylome in the developing zebrafish germline
Source: Nat Commun. 2019 Jul 11;10:3054. doi: 10.1038/s41467-019-10895-6 (PMC6624265; doi:10.1038/s41467-019-10895-6)
Supplement: Supplementary file 12 — Supplementary Dataset 9 [file 41467_2019_10895_MOESM12_ESM.xlsx]

## Sheet: Supplementary_Table_9
Supplementary Data 9: GO terms associated with genes upregulated in 36h PGC sample
#	signf	p-value	T	Q	Q&T	Q&T/Q	Q&T/T	term ID	t type	t group	t name	t depth	Q&T list
1	!	5.46e-14	131	81	14	0.173	0.107	GO:0019953	BP	1	sexual reproduction	2	ENSDARG00000013453,ENSDARG00000014373,ENSDARG00000022813,ENSDARG00000036214,ENSDARG00000040510,ENSDARG00000041699,ENSDARG00000045574,ENSDARG00000059951,ENSDARG00000062601,ENSDARG00000068255,ENSDARG00000071450,ENSDARG00000075113,ENSDARG00000075217,ENSDARG00000096095
1	!	6.09e-14	132	81	14	0.173	0.106	GO:0044703	BP	1	multi-organism reproductive process	3	ENSDARG00000013453,ENSDARG00000014373,ENSDARG00000022813,ENSDARG00000036214,ENSDARG00000040510,ENSDARG00000041699,ENSDARG00000045574,ENSDARG00000059951,ENSDARG00000062601,ENSDARG00000068255,ENSDARG00000071450,ENSDARG00000075113,ENSDARG00000075217,ENSDARG00000096095
1	!	2.95e-13	84	81	12	0.148	0.143	GO:0022412	BP	1	cellular process involved in reproduction in multicellular organism	2	ENSDARG00000013453,ENSDARG00000014373,ENSDARG00000022813,ENSDARG00000036214,ENSDARG00000040510,ENSDARG00000041699,ENSDARG00000059951,ENSDARG00000062601,ENSDARG00000068255,ENSDARG00000071450,ENSDARG00000075217,ENSDARG00000096095
1	!	3.27e-13	114	81	13	0.16	0.114	GO:0007276	BP	1	gamete generation	3	ENSDARG00000013453,ENSDARG00000014373,ENSDARG00000022813,ENSDARG00000036214,ENSDARG00000040510,ENSDARG00000041699,ENSDARG00000059951,ENSDARG00000062601,ENSDARG00000068255,ENSDARG00000071450,ENSDARG00000075113,ENSDARG00000075217,ENSDARG00000096095
1	!	3.67e-13	115	81	13	0.16	0.113	GO:0032504	BP	1	multicellular organism reproduction	1	ENSDARG00000013453,ENSDARG00000014373,ENSDARG00000022813,ENSDARG00000036214,ENSDARG00000040510,ENSDARG00000041699,ENSDARG00000059951,ENSDARG00000062601,ENSDARG00000068255,ENSDARG00000071450,ENSDARG00000075113,ENSDARG00000075217,ENSDARG00000096095
1	!	3.67e-13	115	81	13	0.16	0.113	GO:0048609	BP	1	multicellular organismal reproductive process	2	ENSDARG00000013453,ENSDARG00000014373,ENSDARG00000022813,ENSDARG00000036214,ENSDARG00000040510,ENSDARG00000041699,ENSDARG00000059951,ENSDARG00000062601,ENSDARG00000068255,ENSDARG00000071450,ENSDARG00000075113,ENSDARG00000075217,ENSDARG00000096095
1	!	2.26e-12	214	81	15	0.185	0.07	GO:0022414	BP	1	reproductive process	2	ENSDARG00000003904,ENSDARG00000013453,ENSDARG00000014373,ENSDARG00000022813,ENSDARG00000036214,ENSDARG00000040510,ENSDARG00000041699,ENSDARG00000045574,ENSDARG00000059951,ENSDARG00000062601,ENSDARG00000068255,ENSDARG00000071450,ENSDARG00000075113,ENSDARG00000075217,ENSDARG00000096095
1	!	2.42e-12	215	81	15	0.185	0.07	GO:0000003	BP	1	reproduction	1	ENSDARG00000003904,ENSDARG00000013453,ENSDARG00000014373,ENSDARG00000022813,ENSDARG00000036214,ENSDARG00000040510,ENSDARG00000041699,ENSDARG00000045574,ENSDARG00000059951,ENSDARG00000062601,ENSDARG00000068255,ENSDARG00000071450,ENSDARG00000075113,ENSDARG00000075217,ENSDARG00000096095
1	!	4.07e-11	64	81	10	0.123	0.156	GO:0007281	BP	1	germ cell development	3	ENSDARG00000014373,ENSDARG00000022813,ENSDARG00000036214,ENSDARG00000041699,ENSDARG00000059951,ENSDARG00000062601,ENSDARG00000068255,ENSDARG00000071450,ENSDARG00000075217,ENSDARG00000096095
1	!	5.45e-10	82	81	10	0.123	0.122	GO:0003006	BP	1	developmental process involved in reproduction	3	ENSDARG00000014373,ENSDARG00000022813,ENSDARG00000036214,ENSDARG00000041699,ENSDARG00000059951,ENSDARG00000062601,ENSDARG00000068255,ENSDARG00000071450,ENSDARG00000075217,ENSDARG00000096095
1	!	6.29e-07	429	81	14	0.173	0.033	GO:0051704	BP	1	multi-organism process	1	ENSDARG00000013453,ENSDARG00000014373,ENSDARG00000022813,ENSDARG00000036214,ENSDARG00000040510,ENSDARG00000041699,ENSDARG00000045574,ENSDARG00000059951,ENSDARG00000062601,ENSDARG00000068255,ENSDARG00000071450,ENSDARG00000075113,ENSDARG00000075217,ENSDARG00000096095
1	!	1.05e-06	5	81	4	0.049	0.8	GO:0043046	BP	1	DNA methylation involved in gamete generation	2	ENSDARG00000013453,ENSDARG00000059951,ENSDARG00000062601,ENSDARG00000071450
1	!	1.05e-06	5	81	4	0.049	0.8	GO:0034587	BP	5	piRNA metabolic process	1	ENSDARG00000013453,ENSDARG00000041699,ENSDARG00000059951,ENSDARG00000062601
1	!	4.97e-06	149	81	9	0.111	0.06	GO:0010608	BP	3	posttranscriptional regulation of gene expression	1	ENSDARG00000008454,ENSDARG00000014565,ENSDARG00000020749,ENSDARG00000022813,ENSDARG00000036214,ENSDARG00000041699,ENSDARG00000062601,ENSDARG00000068255,ENSDARG00000078754
1	!	5.53e-06	805	81	17	0.21	0.021	GO:0003723	MF	7	RNA binding	1	ENSDARG00000002597,ENSDARG00000008454,ENSDARG00000013453,ENSDARG00000014565,ENSDARG00000020749,ENSDARG00000022614,ENSDARG00000022813,ENSDARG00000036214,ENSDARG00000040732,ENSDARG00000041699,ENSDARG00000041830,ENSDARG00000062601,ENSDARG00000068255,ENSDARG00000069758,ENSDARG00000079452,ENSDARG00000089181,ENSDARG00000089567
1	!	8.2e-06	109	81	8	0.099	0.073	GO:0006417	BP	3	regulation of translation	1	ENSDARG00000008454,ENSDARG00000014565,ENSDARG00000020749,ENSDARG00000036214,ENSDARG00000041699,ENSDARG00000062601,ENSDARG00000068255,ENSDARG00000078754
1	!	1.34e-05	116	81	8	0.099	0.069	GO:0034248	BP	3	regulation of cellular amide metabolic process	1	ENSDARG00000008454,ENSDARG00000014565,ENSDARG00000020749,ENSDARG00000036214,ENSDARG00000041699,ENSDARG00000062601,ENSDARG00000068255,ENSDARG00000078754
1	!	5.97e-05	3	81	3	0.037	1	GO:0007028	BP	1	cytoplasm organization	1	ENSDARG00000059951,ENSDARG00000071450,ENSDARG00000096095
1	!	5.97e-05	3	81	3	0.037	1	GO:0008358	BP	1	maternal determination of anterior/posterior axis, embryo	2	ENSDARG00000059951,ENSDARG00000071450,ENSDARG00000096095
1	!	5.97e-05	3	81	3	0.037	1	GO:0007314	BP	1	oocyte anterior/posterior axis specification	3	ENSDARG00000059951,ENSDARG00000071450,ENSDARG00000096095
1	!	5.97e-05	3	81	3	0.037	1	GO:0007315	BP	1	pole plasm assembly	4	ENSDARG00000059951,ENSDARG00000071450,ENSDARG00000096095
1	!	0.00022	35	81	5	0.062	0.143	GO:0048477	BP	1	oogenesis	4	ENSDARG00000059951,ENSDARG00000062601,ENSDARG00000068255,ENSDARG00000071450,ENSDARG00000096095
1	!	0.000238	4	81	3	0.037	0.75	GO:0007308	BP	1	oocyte construction	1	ENSDARG00000059951,ENSDARG00000071450,ENSDARG00000096095
1	!	0.000238	4	81	3	0.037	0.75	GO:0007309	BP	1	oocyte axis specification	2	ENSDARG00000059951,ENSDARG00000071450,ENSDARG00000096095
1	!	0.000238	4	81	3	0.037	0.75	GO:0010528	BP	2	regulation of transposition	2	ENSDARG00000013453,ENSDARG00000041699,ENSDARG00000062601
1	!	0.000238	4	81	3	0.037	0.75	GO:0010529	BP	2	negative regulation of transposition	2	ENSDARG00000013453,ENSDARG00000041699,ENSDARG00000062601
1	!	0.000439	40	81	5	0.062	0.125	GO:0007292	BP	1	female gamete generation	4	ENSDARG00000059951,ENSDARG00000062601,ENSDARG00000068255,ENSDARG00000071450,ENSDARG00000096095
1	!	0.000622	18	81	4	0.049	0.222	GO:0048599	BP	1	oocyte development	4	ENSDARG00000059951,ENSDARG00000068255,ENSDARG00000071450,ENSDARG00000096095
1	!	0.000622	18	81	4	0.049	0.222	GO:0006305	BP	1	DNA alkylation	2	ENSDARG00000013453,ENSDARG00000059951,ENSDARG00000062601,ENSDARG00000071450
1	!	0.000622	18	81	4	0.049	0.222	GO:0006306	BP	1	DNA methylation	1	ENSDARG00000013453,ENSDARG00000059951,ENSDARG00000062601,ENSDARG00000071450
1	!	0.000785	19	81	4	0.049	0.211	GO:0009994	BP	1	oocyte differentiation	3	ENSDARG00000059951,ENSDARG00000068255,ENSDARG00000071450,ENSDARG00000096095
1	!	0.00109	88	81	6	0.074	0.068	GO:0051321	BP	1	meiotic cell cycle	1	ENSDARG00000003904,ENSDARG00000013453,ENSDARG00000014373,ENSDARG00000041699,ENSDARG00000059951,ENSDARG00000062601
1	!	0.00118	6	81	3	0.037	0.5	GO:0007351	BP	1	tripartite regional subdivision	2	ENSDARG00000059951,ENSDARG00000071450,ENSDARG00000096095
1	!	0.00118	6	81	3	0.037	0.5	GO:0008595	BP	1	anterior/posterior axis specification, embryo	1	ENSDARG00000059951,ENSDARG00000071450,ENSDARG00000096095
1	!	0.00121	21	81	4	0.049	0.19	GO:0006304	BP	1	DNA modification	1	ENSDARG00000013453,ENSDARG00000059951,ENSDARG00000062601,ENSDARG00000071450
1	!	0.00121	21	81	4	0.049	0.19	GO:0044728	BP	1	DNA methylation or demethylation	2	ENSDARG00000013453,ENSDARG00000059951,ENSDARG00000062601,ENSDARG00000071450
1	!	0.00184	53	81	5	0.062	0.094	GO:0007283	BP	1	spermatogenesis	5	ENSDARG00000013453,ENSDARG00000041699,ENSDARG00000059951,ENSDARG00000062601,ENSDARG00000071450
1	!	0.00203	54	81	5	0.062	0.093	GO:0048232	BP	1	male gamete generation	4	ENSDARG00000013453,ENSDARG00000041699,ENSDARG00000059951,ENSDARG00000062601,ENSDARG00000071450
1	!	0.00207	7	81	3	0.037	0.429	GO:0007350	BP	1	blastoderm segmentation	1	ENSDARG00000059951,ENSDARG00000071450,ENSDARG00000096095
1	!	0.00703	10	81	3	0.037	0.3	GO:0032196	BP	2	transposition	1	ENSDARG00000013453,ENSDARG00000041699,ENSDARG00000062601
1	!	0.0167	2	81	2	0.025	1	GO:0030718	BP	8	germ-line stem cell population maintenance	1	ENSDARG00000062601,ENSDARG00000068255
1	!	0.0167	2	81	2	0.025	1	GO:0030719	BP	1	P granule organization	5	ENSDARG00000059951,ENSDARG00000071450
1	!	0.0339	3694	81	29	0.358	0.008	GO:0034641	BP	11	cellular nitrogen compound metabolic process	1	ENSDARG00000003961,ENSDARG00000004529,ENSDARG00000008454,ENSDARG00000013453,ENSDARG00000014565,ENSDARG00000020749,ENSDARG00000021913,ENSDARG00000022614,ENSDARG00000022813,ENSDARG00000033231,ENSDARG00000036214,ENSDARG00000037995,ENSDARG00000041699,ENSDARG00000041830,ENSDARG00000044325,ENSDARG00000053877,ENSDARG00000056339,ENSDARG00000056561,ENSDARG00000059951,ENSDARG00000062601,ENSDARG00000068255,…
1	!	0.0468	18	81	3	0.037	0.167	GO:0000578	BP	1	embryonic axis specification	1	ENSDARG00000059951,ENSDARG00000071450,ENSDARG00000096095
1	!	1.42e-14	12	81	8	0.099	0.667	GO:0043186	CC	13	P granule	3	ENSDARG00000013453,ENSDARG00000014373,ENSDARG00000022813,ENSDARG00000041699,ENSDARG00000062601,ENSDARG00000068255,ENSDARG00000071450,ENSDARG00000078754
1	!	3.69e-14	13	81	8	0.099	0.615	GO:0060293	CC	13	germ plasm	2	ENSDARG00000013453,ENSDARG00000014373,ENSDARG00000022813,ENSDARG00000041699,ENSDARG00000062601,ENSDARG00000068255,ENSDARG00000071450,ENSDARG00000078754
1	!	8.58e-14	14	81	8	0.099	0.571	GO:0045495	CC	13	pole plasm	1	ENSDARG00000013453,ENSDARG00000014373,ENSDARG00000022813,ENSDARG00000041699,ENSDARG00000062601,ENSDARG00000068255,ENSDARG00000071450,ENSDARG00000078754
1	!	3.75e-10	53	81	9	0.111	0.17	GO:0036464	CC	13	cytoplasmic ribonucleoprotein granule	3	ENSDARG00000013453,ENSDARG00000014373,ENSDARG00000022813,ENSDARG00000041699,ENSDARG00000062601,ENSDARG00000068255,ENSDARG00000071450,ENSDARG00000078754,ENSDARG00000089567
1	!	6.35e-10	56	81	9	0.111	0.161	GO:0035770	CC	13	ribonucleoprotein granule	2	ENSDARG00000013453,ENSDARG00000014373,ENSDARG00000022813,ENSDARG00000041699,ENSDARG00000062601,ENSDARG00000068255,ENSDARG00000071450,ENSDARG00000078754,ENSDARG00000089567
1	!	0.000438	416	81	11	0.136	0.026	GO:1990904	CC	13	ribonucleoprotein complex	1	ENSDARG00000008454,ENSDARG00000013453,ENSDARG00000014373,ENSDARG00000022813,ENSDARG00000041699,ENSDARG00000044325,ENSDARG00000062601,ENSDARG00000068255,ENSDARG00000071450,ENSDARG00000078754,ENSDARG00000089567
1	!	0.0167	2	81	2	0.025	1	GO:0071546	CC	13	pi-body	4	ENSDARG00000062601,ENSDARG00000071450
1	!	0.0239	1623	81	18	0.222	0.011	GO:0043228	CC	13	non-membrane-bounded organelle	1	ENSDARG00000003904,ENSDARG00000004529,ENSDARG00000013453,ENSDARG00000014373,ENSDARG00000014402,ENSDARG00000020204,ENSDARG00000022614,ENSDARG00000022813,ENSDARG00000041699,ENSDARG00000044325,ENSDARG00000045574,ENSDARG00000056250,ENSDARG00000062601,ENSDARG00000068255,ENSDARG00000071450,ENSDARG00000078754,ENSDARG00000088377,ENSDARG00000089567
1	!	0.0239	1623	81	18	0.222	0.011	GO:0043232	CC	13	intracellular non-membrane-bounded organelle	2	ENSDARG00000003904,ENSDARG00000004529,ENSDARG00000013453,ENSDARG00000014373,ENSDARG00000014402,ENSDARG00000020204,ENSDARG00000022614,ENSDARG00000022813,ENSDARG00000041699,ENSDARG00000044325,ENSDARG00000045574,ENSDARG00000056250,ENSDARG00000062601,ENSDARG00000068255,ENSDARG00000071450,ENSDARG00000078754,ENSDARG00000088377,ENSDARG00000089567
1	!	0.00402	110	81	6	0.074	0.055	GO:0004386	MF	12	helicase activity	1	ENSDARG00000013453,ENSDARG00000014373,ENSDARG00000022614,ENSDARG00000033231,ENSDARG00000044325,ENSDARG00000062983
1	!	0.00405	28	81	4	0.049	0.143	GO:0003730	MF	6	mRNA 3'-UTR binding	1	ENSDARG00000008454,ENSDARG00000022813,ENSDARG00000036214,ENSDARG00000040732
1	!	0.0167	2	81	2	0.025	1	GO:0034584	MF	7	piRNA binding	2	ENSDARG00000041699,ENSDARG00000062601
1	!	0.0107	8	2	2	1	0.25	MIRNA:dre-miR-430b-3p	mir	4	dre-miR-430b-3p	1	ENSDARG00000014373,ENSDARG00000032808
1	!	0.0117	1262	98	15	0.153	0.012	TF:M00799_1	tf	9	Factor: Myc; motif: CACGTGS; match class: 1	1	ENSDARG00000002165,ENSDARG00000004177,ENSDARG00000004529,ENSDARG00000007465,ENSDARG00000008454,ENSDARG00000014373,ENSDARG00000033231,ENSDARG00000044325,ENSDARG00000053269,ENSDARG00000056387,ENSDARG00000062601,ENSDARG00000071450,ENSDARG00000077567,ENSDARG00000096095,ENSDARG00000099612
1	!	0.0132	37	20	3	0.15	0.081	REAC:R-DRE-1483166	rea	10	Synthesis of PA	1	ENSDARG00000053575,ENSDARG00000059951,ENSDARG00000070953
#INFO:	PARAMETERS: analytical = 1
#INFO:	PARAMETERS: sort_by_structure = 1
#INFO:	PARAMETERS: organism = drerio
#INFO:	PARAMETERS: significant = 1
#INFO:	PARAMETERS: user_thr = 1.00
#INFO:	User: http
#INFO:	Host: arak-prod
#INFO:	Time: 2018-11-1 4:42:2
#INFO:	Version: beta
#INFO:	Effective domain size for GO: 22048, threshold 4e-05
#INFO:	Effective domain size for MIRNA: 131, threshold 0.0153
#INFO:	Effective domain size for REAC: 9316, threshold 0.000237
#INFO:	Effective domain size for TF: 25106, threshold 0.000469
#INFO:
#INFO:	--- Gene names and descriptions
#INFO:
#INFO:	QUERY:	ENSDARG00000068255	NANOS3	nanos homolog 3 [Source:ZFIN;Acc:ZDB-GENE-011221-1]
#INFO:	QUERY:	ENSDARG00000014373	DDX4	DEAD (Asp-Glu-Ala-Asp) box polypeptide 4 [Source:ZFIN;Acc:ZDB-GENE-990415-272]
#INFO:	QUERY:	ENSDARG00000013453	TDRD9	tudor domain containing 9 [Source:ZFIN;Acc:ZDB-GENE-090313-193]
#INFO:	QUERY:	ENSDARG00000022813	DND1	DND microRNA-mediated repression inhibitor 1 [Source:ZFIN;Acc:ZDB-GENE-030828-4]
#INFO:	QUERY:	ENSDARG00000036214	DAZL	deleted in azoospermia-like [Source:ZFIN;Acc:ZDB-GENE-000405-6]
#INFO:	QUERY:	ENSDARG00000014039	SI:DKEYP-93D12.1	si:dkeyp-93d12.1 [Source:ZFIN;Acc:ZDB-GENE-041014-303]
#INFO:	QUERY:	ENSDARG00000053575	GPAT2	glycerol-3-phosphate acyltransferase 2, mitochondrial [Source:ZFIN;Acc:ZDB-GENE-050309-118]
#INFO:	QUERY:	ENSDARG00000032808	TDRD7A	tudor domain containing 7 a [Source:ZFIN;Acc:ZDB-GENE-040426-2103]
#INFO:	QUERY:	ENSDARG00000056387	RNF17	ring finger protein 17 [Source:ZFIN;Acc:ZDB-GENE-030131-6451]
#INFO:	QUERY:	ENSDARG00000062601	PIWIL2	piwi-like RNA-mediated gene silencing 2 [Source:ZFIN;Acc:ZDB-GENE-060526-345]
#INFO:	QUERY:	ENSDARG00000007465	TDRD1	tudor domain containing 1 [Source:ZFIN;Acc:ZDB-GENE-070803-1]
#INFO:	QUERY:	ENSDARG00000040510	CA15B	carbonic anhydrase XVb [Source:ZFIN;Acc:ZDB-GENE-040426-2222]
#INFO:	QUERY:	ENSDARG00000041699	PIWIL1	piwi-like RNA-mediated gene silencing 1 [Source:ZFIN;Acc:ZDB-GENE-030813-2]
#INFO:	QUERY:	ENSDARG00000070052	TDRD6	tudor domain containing 6 [Source:ZFIN;Acc:ZDB-GENE-041001-210]
#INFO:	QUERY:	ENSDARG00000070618	TATDN2	TatD DNase domain containing 2 [Source:ZFIN;Acc:ZDB-GENE-081022-51]
#INFO:	QUERY:	ENSDARG00000004529	ZGC:173742	zgc:173742 [Source:ZFIN;Acc:ZDB-GENE-030131-6489]
#INFO:	QUERY:	ENSDARG00000099801	TOPAZ1	testis and ovary specific PAZ domain containing 1 [Source:ZFIN;Acc:ZDB-GENE-130117-1]
#INFO:	QUERY:	ENSDARG00000071450	TDRD5	tudor domain containing 5 [Source:ZFIN;Acc:ZDB-GENE-050208-502]
#INFO:	QUERY:	ENSDARG00000040732	ELAVL2	ELAV like neuron-specific RNA binding protein 2 [Source:ZFIN;Acc:ZDB-GENE-040704-9]
#INFO:	QUERY:	ENSDARG00000058578	CCDC106B	coiled-coil domain containing 106b [Source:ZFIN;Acc:ZDB-GENE-050306-6]
#INFO:	QUERY:	ENSDARG00000089181	ADAD1	adenosine deaminase domain containing 1 (testis-specific) [Source:ZFIN;Acc:ZDB-GENE-030131-6285]
#INFO:	QUERY:	ENSDARG00000089954	SI:CH211-189E2.3	si:ch211-189e2.3 [Source:ZFIN;Acc:ZDB-GENE-030131-6454]
#INFO:	QUERY:	ENSDARG00000044325	ZGC:193690	zgc:193690 [Source:ZFIN;Acc:ZDB-GENE-080721-12]
#INFO:	QUERY:	ENSDARG00000079452	RBM46	RNA binding motif protein 46 [Source:ZFIN;Acc:ZDB-GENE-061013-298]
#INFO:	QUERY:	ENSDARG00000056339	STK31	serine/threonine kinase 31 [Source:ZFIN;Acc:ZDB-GENE-140106-59]
#INFO:	QUERY:	ENSDARG00000075022	SI:CH211-93E11.8	si:ch211-93e11.8 [Source:ZFIN;Acc:ZDB-GENE-121214-283]
#INFO:	QUERY:	ENSDARG00000103551	RNF213B	ring finger protein 213b [Source:ZFIN;Acc:ZDB-GENE-110822-1]
#INFO:	QUERY:	ENSDARG00000023479	LRP13	low-density lipoprotein receptor related-protein 13 [Source:ZFIN;Acc:ZDB-GENE-130729-1]
#INFO:	QUERY:	ENSDARG00000002597	PABPC1L	poly(A) binding protein, cytoplasmic 1-like [Source:ZFIN;Acc:ZDB-GENE-030131-5836]
#INFO:	QUERY:	ENSDARG00000075504	SI:DKEY-40C23.2	si:dkey-40c23.2 [Source:ZFIN;Acc:ZDB-GENE-030131-5958]
#INFO:	QUERY:	ENSDARG00000089567	SI:CH211-103B1.2	si:ch211-103b1.2 [Source:ZFIN;Acc:ZDB-GENE-121214-350]
#INFO:	QUERY:	ENSDARG00000093957	SI:DKEY-251I10.2	si:dkey-251i10.2 [Source:ZFIN;Acc:ZDB-GENE-050506-102]
#INFO:	QUERY:	ENSDARG00000075217	TDRD12	tudor domain containing 12 [Source:ZFIN;Acc:ZDB-GENE-121214-348]
#INFO:	QUERY:	ENSDARG00000077567	ANGEL1	angel homolog 1 (Drosophila) [Source:ZFIN;Acc:ZDB-GENE-111020-12]
#INFO:	QUERY:	ENSDARG00000022614	DDX43	DEAD (Asp-Glu-Ala-Asp) box polypeptide 43 [Source:ZFIN;Acc:ZDB-GENE-080204-77]
#INFO:	QUERY:	ENSDARG00000000887	ZGC:56699	zgc:56699 [Source:ZFIN;Acc:ZDB-GENE-040426-2099]
#INFO:	QUERY:	ENSDARG00000063288	SLC2A11B	solute carrier family 2 (facilitated glucose transporter), member 11b [Source:ZFIN;Acc:ZDB-GENE-070705-96]
#INFO:	QUERY:	ENSDARG00000069758	SI:DKEY-189G17.2	si:dkey-189g17.2 [Source:ZFIN;Acc:ZDB-GENE-030131-5562]
#INFO:	QUERY:	ENSDARG00000059951	PLD6	phospholipase D family, member 6 [Source:ZFIN;Acc:ZDB-GENE-030131-3825]
#INFO:	QUERY:	ENSDARG00000033231	MCM6L	MCM6 minichromosome maintenance deficient 6, like [Source:ZFIN;Acc:ZDB-GENE-050913-141]
#INFO:	QUERY:	ENSDARG00000020749	CAPRIN2	caprin family member 2 [Source:ZFIN;Acc:ZDB-GENE-040812-2]
#INFO:	QUERY:	ENSDARG00000041830	TSN	translin [Source:ZFIN;Acc:ZDB-GENE-030131-6039]
#INFO:	QUERY:	ENSDARG00000077288	SI:CH211-188C16.1	si:ch211-188c16.1 [Source:ZFIN;Acc:ZDB-GENE-070912-162]
#INFO:	QUERY:	ENSDARG00000053963	NPM2B	nucleophosmin/nucleoplasmin, 2b [Source:ZFIN;Acc:ZDB-GENE-070410-125]
#INFO:	QUERY:	ENSDARG00000062983	FBXO18	F-box protein helicase 1 [Source:ZFIN;Acc:ZDB-GENE-041210-99]
#INFO:	QUERY:	ENSDARG00000088377	RP1L1B	retinitis pigmentosa 1-like 1b [Source:ZFIN;Acc:ZDB-GENE-091204-67]
#INFO:	QUERY:	ENSDARG00000102693	BX005336.1	N/A
#INFO:	QUERY:	ENSDARG00000055622	ZGC:153345	zgc:153345 [Source:ZFIN;Acc:ZDB-GENE-061103-487]
#INFO:	QUERY:	ENSDARG00000075113	NANOG	nanog homeobox [Source:ZFIN;Acc:ZDB-GENE-030131-5486]
#INFO:	QUERY:	ENSDARG00000054374	ALG13	ALG13, UDP-N-acetylglucosaminyltransferase subunit [Source:ZFIN;Acc:ZDB-GENE-060307-1]
#INFO:	QUERY:	ENSDARG00000076844	PLIN6	perilipin 6 [Source:ZFIN;Acc:ZDB-GENE-070410-23]
#INFO:	QUERY:	ENSDARG00000093353	SI:CH211-263M18.4	si:ch211-263m18.4 [Source:ZFIN;Acc:ZDB-GENE-030131-5341]
#INFO:	QUERY:	ENSDARG00000068939	XAF1	XIAP associated factor 1 [Source:ZFIN;Acc:ZDB-GENE-060929-840]
#INFO:	QUERY:	ENSDARG00000004823	ASZ1	ankyrin repeat, SAM and basic leucine zipper domain containing 1 [Source:ZFIN;Acc:ZDB-GENE-040426-988]
#INFO:	QUERY:	ENSDARG00000070698	KBTBD8	kelch repeat and BTB (POZ) domain containing 8 [Source:ZFIN;Acc:ZDB-GENE-030114-8]
#INFO:	QUERY:	ENSDARG00000001969	TXLNG	taxilin gamma [Source:ZFIN;Acc:ZDB-GENE-060616-122]
#INFO:	QUERY:	ENSDARG00000003904	SYCP1	synaptonemal complex protein 1 [Source:ZFIN;Acc:ZDB-GENE-040910-6]
#INFO:	QUERY:	ENSDARG00000078127	NEURL4	neuralized E3 ubiquitin protein ligase 4 [Source:ZFIN;Acc:ZDB-GENE-100318-4]
#INFO:	QUERY:	ENSDARG00000021913	AK9	adenylate kinase 9 [Source:ZFIN;Acc:ZDB-GENE-041014-337]
#INFO:	QUERY:	ENSDARG00000086374	ISG15	ISG15 ubiquitin-like modifier [Source:ZFIN;Acc:ZDB-GENE-021211-1]
#INFO:	QUERY:	ENSDARG00000054211	ST8SIA7.1	ST8 alpha-N-acetyl-neuraminide alpha-2,8-sialyltransferase 7.1 [Source:ZFIN;Acc:ZDB-GENE-090504-4]
#INFO:	QUERY:	ENSDARG00000056561	ASB11	ankyrin repeat and SOCS box containing 11 [Source:ZFIN;Acc:ZDB-GENE-070112-532]
#INFO:	QUERY:	ENSDARG00000028784	SI:DKEY-24P1.6	si:dkey-24p1.6 [Source:ZFIN;Acc:ZDB-GENE-060503-67]
#INFO:	QUERY:	ENSDARG00000038072	PTX4	pentraxin 4, long [Source:ZFIN;Acc:ZDB-GENE-120215-70]
#INFO:	QUERY:	ENSDARG00000054805	BTR09	bloodthirsty-related gene family, member 9 [Source:ZFIN;Acc:ZDB-GENE-080722-46]
#INFO:	QUERY:	ENSDARG00000058734	PRDX1	peroxiredoxin 1 [Source:ZFIN;Acc:ZDB-GENE-050320-35]
#INFO:	QUERY:	ENSDARG00000014402	SMC1B	structural maintenance of chromosomes 1B [Source:ZFIN;Acc:ZDB-GENE-091217-1]
#INFO:	QUERY:	ENSDARG00000078754	GRA	granulito [Source:ZFIN;Acc:ZDB-GENE-081022-203]
#INFO:	QUERY:	ENSDARG00000073789	ZMP:0000000735	zmp:0000000735 [Source:ZFIN;Acc:ZDB-GENE-130530-738]
#INFO:	QUERY:	ENSDARG00000053113	LY75	lymphocyte antigen 75 [Source:ZFIN;Acc:ZDB-GENE-050309-166]
#INFO:	QUERY:	ENSDARG00000014565	EIF4E1B	eukaryotic translation initiation factor 4E family member 1B [Source:ZFIN;Acc:ZDB-GENE-980526-127]
#INFO:	QUERY:	ENSDARG00000056250	ADD3B	adducin 3 (gamma) b [Source:ZFIN;Acc:ZDB-GENE-080718-6]
#INFO:	QUERY:	ENSDARG00000096095	BUC	bucky ball [Source:ZFIN;Acc:ZDB-GENE-070117-694]
#INFO:	QUERY:	ENSDARG00000016674	SI:CH73-166O21.1	si:ch73-166o21.1 [Source:ZFIN;Acc:ZDB-GENE-131120-76]
#INFO:	QUERY:	ENSDARG00000004177	FAM169AB	family with sequence similarity 169, member Ab [Source:ZFIN;Acc:ZDB-GENE-091118-95]
#INFO:	QUERY:	ENSDARG00000069194	MYCBPAP	mycbp associated protein [Source:ZFIN;Acc:ZDB-GENE-080923-1]
#INFO:	QUERY:	ENSDARG00000099101	GCH2	GTP cyclohydrolase 2 [Source:ZFIN;Acc:ZDB-GENE-001205-3]
#INFO:	QUERY:	ENSDARG00000003961	PARP3	poly (ADP-ribose) polymerase family, member 3 [Source:ZFIN;Acc:ZDB-GENE-030131-7435]
#INFO:	QUERY:	ENSDARG00000008454	CPEB1B	cytoplasmic polyadenylation element binding protein 1b [Source:ZFIN;Acc:ZDB-GENE-990927-1]
#INFO:	QUERY:	ENSDARG00000020204	NF2A	neurofibromin 2a (merlin) [Source:ZFIN;Acc:ZDB-GENE-080722-7]
#INFO:	QUERY:	ENSDARG00000079403	SI:DKEY-204L11.1	si:dkey-204l11.1 [Source:ZFIN;Acc:ZDB-GENE-060526-247]
#INFO:	QUERY:	ENSDARG00000071475	AOX5	aldehyde oxidase 5 [Source:ZFIN;Acc:ZDB-GENE-001205-2]
#INFO:	QUERY:	ENSDARG00000053269	SLC2A15B	solute carrier family 2 (facilitated glucose transporter), member 15b [Source:ZFIN;Acc:ZDB-GENE-050508-1]
#INFO:	QUERY:	ENSDARG00000002685	FAM113	family with sequence similarity 113 [Source:ZFIN;Acc:ZDB-GENE-041212-23]
#INFO:	QUERY:	ENSDARG00000100394	LNPEP	leucyl/cystinyl aminopeptidase [Source:ZFIN;Acc:ZDB-GENE-030131-1534]
#INFO:	QUERY:	ENSDARG00000070953	PLA2G4F.2	phospholipase A2, group IVF, tandem duplicate 2 [Source:ZFIN;Acc:ZDB-GENE-131127-625]
#INFO:	QUERY:	ENSDARG00000088428	SI:CH211-189A15.5	si:ch211-189a15.5 [Source:ZFIN;Acc:ZDB-GENE-141215-48]
#INFO:	QUERY:	ENSDARG00000045574	LRMP	lymphoid-restricted membrane protein [Source:ZFIN;Acc:ZDB-GENE-041210-152]
#INFO:	QUERY:	ENSDARG00000079393	TMPRSS15	transmembrane serine protease 15 [Source:ZFIN;Acc:ZDB-GENE-091204-83]
#INFO:	QUERY:	ENSDARG00000099612	ZGC:66483	zgc:66483 [Source:ZFIN;Acc:ZDB-GENE-030131-5765]
#INFO:	QUERY:	ENSDARG00000060584	KANK1B	KN motif and ankyrin repeat domains 1b [Source:ZFIN;Acc:ZDB-GENE-060526-260]
#INFO:	QUERY:	ENSDARG00000078166	SI:DKEY-78P8.1	si:dkey-78p8.1 [Source:ZFIN;Acc:ZDB-GENE-081107-73]
#INFO:	QUERY:	ENSDARG00000062823	PI4KAB	phosphatidylinositol 4-kinase, catalytic, alpha b [Source:ZFIN;Acc:ZDB-GENE-080220-34]
#INFO:	QUERY:	ENSDARG00000037995	GDF3	growth differentiation factor 3 [Source:ZFIN;Acc:ZDB-GENE-980526-389]
#INFO:	QUERY:	ENSDARG00000095463	SI:CH73-90K17.1	si:ch73-90k17.1 [Source:ZFIN;Acc:ZDB-GENE-090312-218]
#INFO:	QUERY:	ENSDARG00000053877	CPDB	carboxypeptidase D, b [Source:ZFIN;Acc:ZDB-GENE-060929-1270]
#INFO:	QUERY:	ENSDARG00000104068	GSTP1	glutathione S-transferase pi 1 [Source:ZFIN;Acc:ZDB-GENE-020806-4]
#INFO:	QUERY:	ENSDARG00000068148	ARRDC1A	arrestin domain containing 1a [Source:ZFIN;Acc:ZDB-GENE-030925-15]
#INFO:	QUERY:	ENSDARG00000042496	PARP12A	poly (ADP-ribose) polymerase family, member 12a [Source:ZFIN;Acc:ZDB-GENE-050419-6]
#INFO:	QUERY:	ENSDARG00000002165	PSME1	proteasome activator subunit 1 [Source:ZFIN;Acc:ZDB-GENE-991110-17]
