# Supplementary material for: Retention of paternal DNA methylome in the developing zebrafish germline
Source: Nat Commun. 2019 Jul 11;10:3054. doi: 10.1038/s41467-019-10895-6 (PMC6624265; doi:10.1038/s41467-019-10895-6)
Supplement: Supplementary file 13 — Supplementary Dataset 10 [file 41467_2019_10895_MOESM13_ESM.xlsx]

## Sheet: Supplementary_Table_10
Supplementary Data 10: GO terms associated with genes upregulated in all PGC samples
#	signf	p-value	T	Q	Q&T	Q&T/Q	Q&T/T	term ID	t type	1	cellular process involved in reproduction in multicellular organism	1	DDX4,DND1,DAZL,CA15B,NANOS3
1	!	8.13e-07	84	13	5	0.385	0.06	GO:0022412	BP	1	gamete generation	3	DDX4,DND1,DAZL,CA15B,NANOS3
1	!	3.83e-06	114	13	5	0.385	0.044	GO:0007276	BP	1	multicellular organism reproduction	1	DDX4,DND1,DAZL,CA15B,NANOS3
1	!	4e-06	115	13	5	0.385	0.043	GO:0032504	BP	1	multicellular organismal reproductive process	2	DDX4,DND1,DAZL,CA15B,NANOS3
1	!	4e-06	115	13	5	0.385	0.043	GO:0048609	BP	1	sexual reproduction	3	DDX4,DND1,DAZL,CA15B,NANOS3
1	!	7.72e-06	131	13	5	0.385	0.038	GO:0019953	BP	1	multi-organism reproductive process	2	DDX4,DND1,DAZL,CA15B,NANOS3
1	!	8.02e-06	132	13	5	0.385	0.038	GO:0044703	BP	1	germ cell development	2	DDX4,DND1,DAZL,NANOS3
1	!	4.11e-05	64	13	4	0.308	0.062	GO:0007281	BP	1	reproductive process	2	DDX4,DND1,DAZL,CA15B,NANOS3
1	!	9.03e-05	214	13	5	0.385	0.023	GO:0022414	BP	1	reproduction	1	DDX4,DND1,DAZL,CA15B,NANOS3
1	!	9.24e-05	215	13	5	0.385	0.023	GO:0000003	BP	1	developmental process involved in reproduction	3	DDX4,DND1,DAZL,NANOS3
1	!	0.000113	82	13	4	0.308	0.049	GO:0003006	BP	4	posttranscriptional regulation of gene expression	1	DND1,DAZL,NANOS3,GRA
1	!	0.00124	149	13	4	0.308	0.027	GO:0010608	BP	1	multi-organism process	1	DDX4,DND1,DAZL,CA15B,NANOS3
1	!	0.0028	429	13	5	0.385	0.012	GO:0051704	BP	1	germ cell migration	2	DND1,CA15B
1	!	0.0264	14	13	2	0.154	0.143	GO:0008354	BP	4	regulation of translation	1	DAZL,NANOS3,GRA
1	!	0.0295	109	13	3	0.231	0.028	GO:0006417	BP	4	regulation of cellular amide metabolic process	1	DAZL,NANOS3,GRA
1	!	0.0355	116	13	3	0.231	0.026	GO:0034248	BP
										2	P granule	3	DDX4,DND1,NANOS3,GRA
1	!	3.26e-08	12	13	4	0.308	0.333	GO:0043186	CC	2	germ plasm	2	DDX4,DND1,NANOS3,GRA
1	!	4.71e-08	13	13	4	0.308	0.308	GO:0060293	CC	2	pole plasm	1	DDX4,DND1,NANOS3,GRA
1	!	6.59e-08	14	13	4	0.308	0.286	GO:0045495	CC	2	cytoplasmic ribonucleoprotein granule	2	DDX4,DND1,NANOS3,GRA
1	!	1.9e-05	53	13	4	0.308	0.075	GO:0036464	CC	2	ribonucleoprotein granule	1	DDX4,DND1,NANOS3,GRA
1	!	2.38e-05	56	13	4	0.308	0.071	GO:0035770	CC
										3	dre-miR-430b-3p	1	DDX4,TDRD7A
1	!	0.0107	8	2	2	1	0.25	MIRNA:dre-miR-430b-3p	mir
#INFO:	PARAMETERS: analytical = 1
#INFO:	PARAMETERS: organism = drerio
#INFO:	PARAMETERS: sort_by_structure = 1
#INFO:	PARAMETERS: significant = 1
#INFO:	PARAMETERS: user_thr = 1.00
#INFO:	User: http
#INFO:	Host: arak-prod
#INFO:	Time: 2018-11-1 4:48:59
#INFO:	Version: beta
#INFO:	Effective domain size for GO: 22048, threshold 5.5e-05
#INFO:	Effective domain size for MIRNA: 131, threshold 0.0153
#INFO:
#INFO:	--- Gene names and descriptions
#INFO:
#INFO:	QUERY:	nanos3	NANOS3	nanos homolog 3 [Source:ZFIN;Acc:ZDB-GENE-011221-1]
#INFO:	QUERY:	dnd1	DND1	DND microRNA-mediated repression inhibitor 1 [Source:ZFIN;Acc:ZDB-GENE-030828-4]
#INFO:	QUERY:	tdrd7a	TDRD7A	tudor domain containing 7 a [Source:ZFIN;Acc:ZDB-GENE-040426-2103]
#INFO:	QUERY:	dazl	DAZL	deleted in azoospermia-like [Source:ZFIN;Acc:ZDB-GENE-000405-6]
#INFO:	QUERY:	ddx4	DDX4	DEAD (Asp-Glu-Ala-Asp) box polypeptide 4 [Source:ZFIN;Acc:ZDB-GENE-990415-272]
#INFO:	QUERY:	si:ch211-121j5.4	SI:CH211-121J5.4	si:ch211-121j5.4 [Source:ZFIN;Acc:ZDB-GENE-070912-29]
#INFO:	QUERY:	znf541	ZNF541	zinc finger protein 541 [Source:ZFIN;Acc:ZDB-GENE-060526-239]
#INFO:	QUERY:	tgfa	TGFA	transforming growth factor, alpha [Source:ZFIN;Acc:ZDB-GENE-040724-208]
#INFO:	QUERY:	ca15b	CA15B	carbonic anhydrase XVb [Source:ZFIN;Acc:ZDB-GENE-040426-2222]
#INFO:	QUERY:	gra	GRA	granulito [Source:ZFIN;Acc:ZDB-GENE-081022-203]
#INFO:	QUERY:	smc1b	SMC1B	structural maintenance of chromosomes 1B [Source:ZFIN;Acc:ZDB-GENE-091217-1]
#INFO:	QUERY:	si:ch211-241j12.3	SI:CH211-241J12.3	si:ch211-241j12.3 [Source:ZFIN;Acc:ZDB-GENE-040724-72]
#INFO:	QUERY:	lrit1a	LRIT1A	leucine-rich repeat, immunoglobulin-like and transmembrane domains 1a [Source:ZFIN;Acc:ZDB-GENE-040924-5]
#INFO:	QUERY:	rnf213b	RNF213B	ring finger protein 213b [Source:ZFIN;Acc:ZDB-GENE-110822-1]
#INFO:	QUERY:	rp1l1b	RP1L1B	retinitis pigmentosa 1-like 1b [Source:ZFIN;Acc:ZDB-GENE-091204-67]
#INFO:	QUERY:		BX649398.1	N/A
