# Supplementary material for: Retention of paternal DNA methylome in the developing zebrafish germline
Source: Nat Commun. 2019 Jul 11;10:3054. doi: 10.1038/s41467-019-10895-6 (PMC6624265; doi:10.1038/s41467-019-10895-6)
Supplement: Supplementary file 14 — Supplementary Dataset 11 [file 41467_2019_10895_MOESM14_ESM.xlsx]

## Sheet: Supplementary_Table_11
Supplementary Data 11: GO terms associated with genes upregulated in PGC samples in zebrafish, mouse, and human
#	signf	p-value	T	Q	Q&T	Q&T/Q	Q&T/T	term ID	t type	t group	PIWI-interacting RNA (piRNA) biogenesis	1	PIWIL1,DDX4,TDRD9,TDRD6,PIWIL2
1	!	3.95e-12	808	17	13	0.765	0.016	GO:0048609	BP	7	piRNA metabolic process	1	PIWIL1,DDX4,TDRD9,GPAT2,PIWIL2
1	!	3.01e-09	29	9	5	0.556	0.172	REAC:R-HSA-5601884	rea	6	P granule	1	PIWIL1,DDX4,TDRD9,PIWIL2
1	!	4.49e-09	18	17	5	0.294	0.278	GO:0034587	BP	1	regulation of transposition	1	PIWIL1,DDX4,TDRD9,PIWIL2
1	!	1.07e-06	15	17	4	0.235	0.267	GO:0043186	CC	2	piRNA binding	1	PIWIL1,PIWIL2
1	!	3.04e-06	19	17	4	0.235	0.211	GO:0010528	BP	5	gene silencing by RNA	1	PIWIL1,DDX4,TDRD9,PIWIL2,DND1
1	!	0.00858	4	17	2	0.118	0.5	GO:0034584	MF	8	dense body	1	PIWIL1,PIWIL2
1	!	0.0133	326	17	5	0.294	0.015	GO:0031047	BP	3	posttranscriptional regulation of gene expression	1	DAZL,PIWIL1,RBM46,NANOS3,PIWIL2,DND1
1	!	0.0214	6	17	2	0.118	0.333	GO:0097433	CC	10	nucleus	1	KPNA6,SMC1B,GOLGA3,DAZL,ELAVL2,PIWIL1,RNF17,RBM46,DDX4,TDRD9,ADAD1,NANOS3,PIWIL2,SYCP1,DND1
1	!	0.0335	688	17	6	0.353	0.009	GO:0010608	BP	9
1	!	0.0399	7234	17	15	0.882	0.002	GO:0005634	CC	4
#
#INFO:	PARAMETERS: significant = 1
#INFO:	PARAMETERS: analytical = 1
#INFO:	PARAMETERS: user_thr = 1.00
#INFO:	PARAMETERS: organism = hsapiens
#INFO:	PARAMETERS: sort_by_structure = 1
#INFO:	User: http
#INFO:	Host: arak-prod
#INFO:	Time: 2018-11-2 1:52:40
#INFO:	Version: beta
#INFO:	Effective domain size for GO: 19498, threshold 2.5e-05
#INFO:	Effective domain size for REAC: 10578, threshold 0.000224
#INFO:
#INFO:	--- Gene names and descriptions
#INFO:
#INFO:	QUERY:	dazl	DAZL	deleted in azoospermia like [Source:HGNC Symbol;Acc:HGNC:2685]
#INFO:	QUERY:	ddx4	DDX4	DEAD-box helicase 4 [Source:HGNC Symbol;Acc:HGNC:18700]
#INFO:	QUERY:	gpat2	GPAT2	glycerol-3-phosphate acyltransferase 2, mitochondrial [Source:HGNC Symbol;Acc:HGNC:27168]
#INFO:	QUERY:	smc1b	SMC1B	structural maintenance of chromosomes 1B [Source:HGNC Symbol;Acc:HGNC:11112]
#INFO:	QUERY:	piwil2	PIWIL2	piwi like RNA-mediated gene silencing 2 [Source:HGNC Symbol;Acc:HGNC:17644]
#INFO:	QUERY:	rnf17	RNF17	ring finger protein 17 [Source:HGNC Symbol;Acc:HGNC:10060]
#INFO:	QUERY:	elavl2	ELAVL2	ELAV like RNA binding protein 2 [Source:HGNC Symbol;Acc:HGNC:3313]
#INFO:	QUERY:	dnd1	DND1	DND microRNA-mediated repression inhibitor 1 [Source:HGNC Symbol;Acc:HGNC:23799]
#INFO:	QUERY:	sycp1	SYCP1	synaptonemal complex protein 1 [Source:HGNC Symbol;Acc:HGNC:11487]
#INFO:	QUERY:	adad1	ADAD1	adenosine deaminase domain containing 1 [Source:HGNC Symbol;Acc:HGNC:30713]
#INFO:	QUERY:	tdrd9	TDRD9	tudor domain containing 9 [Source:HGNC Symbol;Acc:HGNC:20122]
#INFO:	QUERY:	rbm46	RBM46	RNA binding motif protein 46 [Source:HGNC Symbol;Acc:HGNC:28401]
#INFO:	QUERY:	golga3	GOLGA3	golgin A3 [Source:HGNC Symbol;Acc:HGNC:4426]
#INFO:	QUERY:	kpna6	KPNA6	karyopherin subunit alpha 6 [Source:HGNC Symbol;Acc:HGNC:6399]
#INFO:	QUERY:	piwil1	PIWIL1	piwi like RNA-mediated gene silencing 1 [Source:HGNC Symbol;Acc:HGNC:9007]
#INFO:	QUERY:	nanos3	NANOS3	nanos C2HC-type zinc finger 3 [Source:HGNC Symbol;Acc:HGNC:22048]
#INFO:	QUERY:	tdrd6	TDRD6	tudor domain containing 6 [Source:HGNC Symbol;Acc:HGNC:21339]
