# Supplementary material for: Retention of paternal DNA methylome in the developing zebrafish germline
Source: Nat Commun. 2019 Jul 11;10:3054. doi: 10.1038/s41467-019-10895-6 (PMC6624265; doi:10.1038/s41467-019-10895-6)
Supplement: Supplementary file 15 — Supplementary Dataset 12 [file 41467_2019_10895_MOESM15_ESM.xlsx]

## Sheet: Supplementary_Table_12
Supplementary Data 11: GO enrichments of genes alternatively spliced between PGCs and soma at 7 hpf
GO.ID	Term	Annotated	Significant	Expected	classicFisher	holm	hochberg	hommel	bonferroni	BH	BY	fdr	none	FoldChange	ontology
GO:0003937	IMP cyclohydrolase activity	1	1	0.02	0.0237	0.9006	0.0693	0.0693	1	0.0473077	0.212847	0.0473077	0.0237	50	MF
GO:0003993	acid phosphatase activity	1	1	0.02	0.0237	0.9006	0.0693	0.0693	1	0.0473077	0.212847	0.0473077	0.0237	50	MF
GO:0004637	phosphoribosylamine-glycine ligase activ...	1	1	0.02	0.0237	0.9006	0.0693	0.0693	1	0.0473077	0.212847	0.0473077	0.0237	50	MF
GO:0004641	phosphoribosylformylglycinamidine cyclo-...	1	1	0.02	0.0237	0.9006	0.0693	0.0693	1	0.0473077	0.212847	0.0473077	0.0237	50	MF
GO:0004643	phosphoribosylaminoimidazolecarboxamide ...	1	1	0.02	0.0237	0.9006	0.0693	0.0693	1	0.0473077	0.212847	0.0473077	0.0237	50	MF
GO:0004690	cyclic nucleotide-dependent protein kina...	1	1	0.02	0.0237	0.9006	0.0693	0.0693	1	0.0473077	0.212847	0.0473077	0.0237	50	MF
GO:0004691	cAMP-dependent protein kinase activity	1	1	0.02	0.0237	0.9006	0.0693	0.0693	1	0.0473077	0.212847	0.0473077	0.0237	50	MF
GO:0004726	non-membrane spanning protein tyrosine p...	1	1	0.02	0.0237	0.9006	0.0693	0.0693	1	0.0473077	0.212847	0.0473077	0.0237	50	MF
GO:0005518	collagen binding	1	1	0.02	0.0237	0.9006	0.0693	0.0693	1	0.0473077	0.212847	0.0473077	0.0237	50	MF
GO:0010859	calcium-dependent cysteine-type endopept...	1	1	0.02	0.0237	0.9006	0.0693	0.0693	1	0.0473077	0.212847	0.0473077	0.0237	50	MF
GO:0016882	cyclo-ligase activity	1	1	0.02	0.0237	0.9006	0.0693	0.0693	1	0.0473077	0.212847	0.0473077	0.0237	50	MF
GO:0031151	histone methyltransferase activity (H3-K...	1	1	0.02	0.0237	0.9006	0.0693	0.0693	1	0.0473077	0.212847	0.0473077	0.0237	50	MF
GO:0072572	poly-ADP-D-ribose binding	1	1	0.02	0.0237	0.9006	0.0693	0.0693	1	0.0473077	0.212847	0.0473077	0.0237	50	MF
GO:0030296	protein tyrosine kinase activator activi...	4	3	0.09	5.1e-05	0.00255	0.00255	0.00255	0.00255	0.00255	0.011473	0.00255	5.1e-05	33.3333	MF
GO:0050731	positive regulation of peptidyl-tyrosine...	4	3	0.1	5.6e-05	0.002632	0.002576	0.002128	0.0028	0.000485714	0.00218533	0.000485714	5.6e-05	30	BP
GO:0061098	positive regulation of protein tyrosine ...	4	3	0.1	5.6e-05	0.002632	0.002576	0.002128	0.0028	0.000485714	0.00218533	0.000485714	5.6e-05	30	BP
GO:0030277	maintenance of gastrointestinal epitheli...	5	2	0.12	0.00568	0.0315	0.00568	0.00568	0.284	0.00568	0.0255555	0.00568	0.00568	16.6667	BP
GO:0060729	intestinal epithelial structure maintena...	5	2	0.12	0.00568	0.0315	0.00568	0.00568	0.284	0.00568	0.0255555	0.00568	0.00568	16.6667	BP
GO:0050730	regulation of peptidyl-tyrosine phosphor...	8	3	0.2	0.00074	0.02294	0.00568	0.00568	0.037	0.00155769	0.00700838	0.00155769	0.00074	15	BP
GO:0061097	regulation of protein tyrosine kinase ac...	8	3	0.2	0.00074	0.02294	0.00568	0.00568	0.037	0.00155769	0.00700838	0.00155769	0.00074	15	BP
GO:0019209	kinase activator activity	10	3	0.24	0.0014	0.0686	0.0672	0.0574	0.07	0.0233333	0.104981	0.0233333	0.0014	12.5	MF
GO:0030295	protein kinase activator activity	10	3	0.24	0.0014	0.0686	0.0672	0.0574	0.07	0.0233333	0.104981	0.0233333	0.0014	12.5	MF
GO:0050808	synapse organization	15	3	0.37	0.00527	0.0315	0.00568	0.00568	0.2635	0.00560638	0.0252243	0.00560638	0.00527	8.10811	BP
GO:0045860	positive regulation of protein kinase ac...	54	8	1.32	4.2e-05	0.0021	0.0021	0.001722	0.0021	0.000485714	0.00218533	0.000485714	4.2e-05	6.06061	BP
GO:0033674	positive regulation of kinase activity	55	8	1.35	4.8e-05	0.002352	0.002304	0.00193286	0.0024	0.000485714	0.00218533	0.000485714	4.8e-05	5.92593	BP
GO:0051347	positive regulation of transferase activ...	55	8	1.35	4.8e-05	0.002352	0.002304	0.00193286	0.0024	0.000485714	0.00218533	0.000485714	4.8e-05	5.92593	BP
GO:0001934	positive regulation of protein phosphory...	57	8	1.4	6.2e-05	0.00279	0.00279	0.002294	0.0031	0.000485714	0.00218533	0.000485714	6.2e-05	5.71429	BP
GO:0042327	positive regulation of phosphorylation	61	8	1.5	0.0001	0.0042	0.0042	0.0031	0.005	0.000555556	0.00249956	0.000555556	0.0001	5.33333	BP
GO:0005089	Rho guanyl-nucleotide exchange factor ac...	33	4	0.78	0.0072	0.324	0.0693	0.0693	0.36	0.0473077	0.212847	0.0473077	0.0072	5.12821	MF
GO:0019887	protein kinase regulator activity	33	4	0.78	0.0072	0.324	0.0693	0.0693	0.36	0.0473077	0.212847	0.0473077	0.0072	5.12821	MF
GO:0004725	protein tyrosine phosphatase activity	42	5	0.99	0.0029	0.1334	0.0693	0.0693	0.145	0.029	0.130477	0.029	0.0029	5.05051	MF
GO:0031401	positive regulation of protein modificat...	74	9	1.81	6.8e-05	0.002992	0.002992	0.00243	0.0034	0.000485714	0.00218533	0.000485714	6.8e-05	4.97238	BP
GO:0010562	positive regulation of phosphorus metabo...	66	8	1.62	0.00018	0.0072	0.00568	0.00414	0.009	0.00075	0.0033744	0.00075	0.00018	4.93827	BP
GO:0045937	positive regulation of phosphate metabol...	66	8	1.62	0.00018	0.0072	0.00568	0.00414	0.009	0.00075	0.0033744	0.00075	0.00018	4.93827	BP
GO:0035335	peptidyl-tyrosine dephosphorylation	42	5	1.03	0.00335	0.0315	0.00568	0.00568	0.1675	0.0039881	0.0179433	0.0039881	0.00335	4.85437	BP
GO:0019207	kinase regulator activity	37	4	0.88	0.0108	0.4536	0.0693	0.0693	0.54	0.0473077	0.212847	0.0473077	0.0108	4.54545	MF
GO:0007266	Rho protein signal transduction	45	5	1.1	0.00454	0.0315	0.00568	0.00568	0.227	0.00504444	0.022696	0.00504444	0.00454	4.54545	BP
GO:0005085	guanyl-nucleotide exchange factor activi...	59	6	1.4	0.0025	0.1175	0.0693	0.0693	0.125	0.029	0.130477	0.029	0.0025	4.28571	MF
GO:0005088	Ras guanyl-nucleotide exchange factor ac...	40	4	0.95	0.0141	0.556	0.0693	0.0693	0.705	0.0473077	0.212847	0.0473077	0.0141	4.21053	MF
GO:0007265	Ras protein signal transduction	65	6	1.59	0.00486	0.0315	0.00568	0.00568	0.243	0.00528261	0.0237675	0.00528261	0.00486	3.77358	BP
GO:0045859	regulation of protein kinase activity	87	8	2.13	0.0012	0.0264	0.00568	0.00568	0.06	0.00201613	0.00907098	0.00201613	0.0012	3.75587	BP
GO:0032270	positive regulation of cellular protein ...	101	9	2.48	0.00074	0.02294	0.00568	0.00568	0.037	0.00155769	0.00700838	0.00155769	0.00074	3.62903	BP
GO:0051247	positive regulation of protein metabolic...	102	9	2.5	0.0008	0.02294	0.00568	0.00568	0.04	0.00155769	0.00700838	0.00155769	0.0008	3.6	BP
GO:0001932	regulation of protein phosphorylation	92	8	2.26	0.00172	0.03096	0.00568	0.00568	0.086	0.00241667	0.0108731	0.00241667	0.00172	3.53982	BP
GO:0043549	regulation of kinase activity	92	8	2.26	0.00172	0.03096	0.00568	0.00568	0.086	0.00241667	0.0108731	0.00241667	0.00172	3.53982	BP
GO:0051338	regulation of transferase activity	93	8	2.28	0.00185	0.03096	0.00568	0.00568	0.0925	0.0025	0.011248	0.0025	0.00185	3.50877	BP
GO:0031399	regulation of protein modification proce...	124	9	3.04	0.00315	0.0315	0.00568	0.00568	0.1575	0.00384146	0.0172835	0.00384146	0.00315	2.96053	BP
GO:0043085	positive regulation of catalytic activit...	208	15	5.1	0.00014	0.00574	0.00568	0.00364	0.007	0.0007	0.00314944	0.0007	0.00014	2.94118	BP
GO:0010604	positive regulation of macromolecule met...	214	15	5.25	0.0002	0.0076	0.00568	0.004356	0.01	0.000769231	0.00346093	0.000769231	0.0002	2.85714	BP
GO:1902531	regulation of intracellular signal trans...	143	10	3.51	0.00246	0.03096	0.00568	0.00568	0.123	0.00315385	0.0141898	0.00315385	0.00246	2.849	BP
GO:0044093	positive regulation of molecular functio...	220	15	5.39	0.00027	0.00999	0.00568	0.00513	0.0135	0.000964286	0.00433852	0.000964286	0.00027	2.78293	BP
GO:0009893	positive regulation of metabolic process	228	15	5.59	0.0004	0.0136	0.00568	0.00568	0.02	0.00117647	0.00529318	0.00117647	0.0004	2.68336	BP
GO:0031325	positive regulation of cellular metaboli...	222	14	5.44	0.00095	0.02294	0.00568	0.00568	0.0475	0.00169643	0.00763258	0.00169643	0.00095	2.57353	BP
GO:0009966	regulation of signal transduction	290	17	7.11	0.00062	0.02046	0.00568	0.00568	0.031	0.00155769	0.00700838	0.00155769	0.00062	2.391	BP
GO:0050790	regulation of catalytic activity	328	19	8.04	0.00033	0.01155	0.00568	0.00568	0.0165	0.00103125	0.00463981	0.00103125	0.00033	2.36318	BP
GO:0023051	regulation of signaling	295	17	7.23	0.00075	0.02294	0.00568	0.00568	0.0375	0.00155769	0.00700838	0.00155769	0.00075	2.35131	BP
GO:0010646	regulation of cell communication	297	17	7.28	0.00081	0.02294	0.00568	0.00568	0.0405	0.00155769	0.00700838	0.00155769	0.00081	2.33516	BP
GO:0019220	regulation of phosphate metabolic proces...	263	15	6.45	0.00174	0.03096	0.00568	0.00568	0.087	0.00241667	0.0108731	0.00241667	0.00174	2.32558	BP
GO:0051174	regulation of phosphorus metabolic proce...	263	15	6.45	0.00174	0.03096	0.00568	0.00568	0.087	0.00241667	0.0108731	0.00241667	0.00174	2.32558	BP
GO:0065009	regulation of molecular function	352	20	8.63	0.0003	0.0108	0.00568	0.0054	0.015	0.001	0.00449921	0.001	0.0003	2.3175	BP
GO:0004674	protein serine/threonine kinase activity	186	10	4.4	0.0121	0.4961	0.0693	0.0693	0.605	0.0473077	0.212847	0.0473077	0.0121	2.27273	MF
GO:0006468	protein phosphorylation	327	18	8.02	0.00089	0.02294	0.00568	0.00568	0.0445	0.00164815	0.00741536	0.00164815	0.00089	2.24439	BP
GO:0030234	enzyme regulator activity	190	10	4.5	0.0139	0.556	0.0693	0.0693	0.695	0.0473077	0.212847	0.0473077	0.0139	2.22222	MF
GO:0048583	regulation of response to stimulus	322	17	7.89	0.00198	0.03096	0.00568	0.00568	0.099	0.00260526	0.0117216	0.00260526	0.00198	2.15463	BP
GO:0004672	protein kinase activity	267	13	6.32	0.0099	0.4257	0.0693	0.0693	0.495	0.0473077	0.212847	0.0473077	0.0099	2.05696	MF
