# Supplementary material for: Retention of paternal DNA methylome in the developing zebrafish germline
Source: Nat Commun. 2019 Jul 11;10:3054. doi: 10.1038/s41467-019-10895-6 (PMC6624265; doi:10.1038/s41467-019-10895-6)
Supplement: Supplementary file 16 — Supplementary Dataset 13 [file 41467_2019_10895_MOESM16_ESM.xlsx]

## Sheet: Supplementary_Table_13
Supplementary Data 12: GO enrichments of genes alternatively spliced between PGCs and soma at 24 hpf
GO.ID	Term	Annotated	Significant	Expected	classicFisher	holm	hochberg	hommel	bonferroni	BH	BY	fdr	none	FoldChange	ontology
GO:0043085	positive regulation of catalytic activit...	208	12	3.48	0.00015	0.0075	0.00706	0.0057	0.0075	0.00378571	0.0170327	0.00378571	0.00015	3.44828	BP
GO:0005089	Rho guanyl-nucleotide exchange factor ac...	33	5	0.53	0.00015	0.0075	0.0075	0.00735	0.0075	0.0065	0.0292448	0.0065	0.00015	9.43396	MF
GO:0044093	positive regulation of molecular functio...	220	12	3.69	0.00026	0.01274	0.00706	0.0065	0.013	0.00378571	0.0170327	0.00378571	0.00026	3.25203	BP
GO:0035023	regulation of Rho protein signal transdu...	36	5	0.6	0.00029	0.01392	0.00706	0.00667	0.0145	0.00378571	0.0170327	0.00378571	0.00029	8.33333	BP
GO:0005085	guanyl-nucleotide exchange factor activi...	59	6	0.94	0.00032	0.01568	0.01568	0.01536	0.016	0.0065	0.0292448	0.0065	0.00032	6.38298	MF
GO:0005088	Ras guanyl-nucleotide exchange factor ac...	40	5	0.64	0.00039	0.01872	0.01872	0.01872	0.0195	0.0065	0.0292448	0.0065	0.00039	7.8125	MF
GO:0044767	single-organism developmental process	1207	34	20.22	0.00055	0.02585	0.00706	0.00706	0.0275	0.00378571	0.0170327	0.00378571	0.00055	1.6815	BP
GO:0032502	developmental process	1217	34	20.39	0.00064	0.02944	0.00706	0.00706	0.032	0.00378571	0.0170327	0.00378571	0.00064	1.66748	BP
GO:0048856	anatomical structure development	1131	32	18.95	0.00082	0.0369	0.00706	0.00706	0.041	0.00378571	0.0170327	0.00378571	0.00082	1.68865	BP
GO:0007266	Rho protein signal transduction	45	5	0.75	0.00084	0.03696	0.00706	0.00706	0.042	0.00378571	0.0170327	0.00378571	0.00084	6.66667	BP
GO:0007275	multicellular organismal development	1084	31	18.16	0.00087	0.03741	0.00706	0.00706	0.0435	0.00378571	0.0170327	0.00378571	0.00087	1.70705	BP
GO:0048646	anatomical structure formation involved ...	217	11	3.64	0.00088	0.03741	0.00706	0.00706	0.044	0.00378571	0.0170327	0.00378571	0.00088	3.02198	BP
GO:0044707	single-multicellular organism process	1135	32	19.01	0.00088	0.03741	0.00706	0.00706	0.044	0.00378571	0.0170327	0.00378571	0.00088	1.68332	BP
GO:0007015	actin filament organization	68	6	1.14	0.00088	0.03741	0.00706	0.00706	0.044	0.00378571	0.0170327	0.00378571	0.00088	5.26316	BP
GO:0030036	actin cytoskeleton organization	123	8	2.06	0.00095	0.03741	0.00706	0.00706	0.0475	0.00378571	0.0170327	0.00378571	0.00095	3.8835	BP
GO:0032501	multicellular organismal process	1146	32	19.2	0.00105	0.0399	0.00706	0.00706	0.0525	0.00378571	0.0170327	0.00378571	0.00105	1.66667	BP
GO:0030029	actin filament-based process	125	8	2.09	0.00106	0.0399	0.00706	0.00706	0.053	0.00378571	0.0170327	0.00378571	0.00106	3.82775	BP
GO:0019220	regulation of phosphate metabolic proces...	263	12	4.41	0.00128	0.04608	0.00706	0.00706	0.064	0.004	0.0179968	0.004	0.00128	2.72109	BP
GO:0051174	regulation of phosphorus metabolic proce...	263	12	4.41	0.00128	0.04608	0.00706	0.00706	0.064	0.004	0.0179968	0.004	0.00128	2.72109	BP
GO:0046578	regulation of Ras protein signal transdu...	50	5	0.84	0.00137	0.04658	0.00706	0.00706	0.0685	0.00402941	0.0181292	0.00402941	0.00137	5.95238	BP
GO:0000118	histone deacetylase complex	16	3	0.23	0.0014	0.07	0.07	0.07	0.07	0.07	0.314944	0.07	0.0014	13.0435	CC
GO:0030296	protein tyrosine kinase activator activi...	4	2	0.06	0.00148	0.06956	0.0492	0.0486544	0.074	0.0185	0.0832353	0.0185	0.00148	33.3333	MF
GO:0032989	cellular component morphogenesis	234	11	3.92	0.00163	0.05379	0.00706	0.00706	0.0815	0.004075	0.0183343	0.004075	0.00163	2.80612	BP
GO:0050731	positive regulation of peptidyl-tyrosine...	4	2	0.07	0.00163	0.05379	0.00706	0.00706	0.0815	0.004075	0.0183343	0.004075	0.00163	28.5714	BP
GO:0061098	positive regulation of protein tyrosine ...	4	2	0.07	0.00163	0.05379	0.00706	0.00706	0.0815	0.004075	0.0183343	0.004075	0.00163	28.5714	BP
GO:0045860	positive regulation of protein kinase ac...	54	5	0.9	0.00194	0.0582	0.00706	0.00706	0.097	0.00438	0.0197065	0.00438	0.00194	5.55556	BP
GO:0033674	positive regulation of kinase activity	55	5	0.92	0.00211	0.06119	0.00706	0.00706	0.1055	0.00438	0.0197065	0.00438	0.00211	5.43478	BP
GO:0051347	positive regulation of transferase activ...	55	5	0.92	0.00211	0.06119	0.00706	0.00706	0.1055	0.00438	0.0197065	0.00438	0.00211	5.43478	BP
GO:0007155	cell adhesion	81	6	1.36	0.00219	0.06119	0.00706	0.00706	0.1095	0.00438	0.0197065	0.00438	0.00219	4.41176	BP
GO:0022610	biological adhesion	81	6	1.36	0.00219	0.06119	0.00706	0.00706	0.1095	0.00438	0.0197065	0.00438	0.00219	4.41176	BP
GO:0051056	regulation of small GTPase mediated sign...	56	5	0.94	0.00228	0.06119	0.00706	0.00706	0.114	0.00438461	0.0197273	0.00438461	0.00228	5.31915	BP
GO:0001934	positive regulation of protein phosphory...	57	5	0.95	0.00247	0.06119	0.00706	0.00706	0.1235	0.00444828	0.0200137	0.00444828	0.00247	5.26316	BP
GO:1902531	regulation of intracellular signal trans...	143	8	2.4	0.0025	0.06119	0.00706	0.00706	0.125	0.00444828	0.0200137	0.00444828	0.0025	3.33333	BP
GO:0051094	positive regulation of developmental pro...	35	4	0.59	0.00258	0.06119	0.00706	0.00706	0.129	0.00444828	0.0200137	0.00444828	0.00258	6.77966	BP
GO:1901068	guanosine-containing compound metabolic ...	146	8	2.45	0.00285	0.06119	0.00706	0.00706	0.1425	0.00475	0.0213712	0.00475	0.00285	3.26531	BP
GO:0048731	system development	920	26	15.41	0.00328	0.0656	0.00706	0.00706	0.164	0.00518182	0.0233141	0.00518182	0.00328	1.68722	BP
GO:0042327	positive regulation of phosphorylation	61	5	1.02	0.00333	0.0656	0.00706	0.00706	0.1665	0.00518182	0.0233141	0.00518182	0.00333	4.90196	BP
GO:0031323	regulation of cellular metabolic process	1022	28	17.12	0.00342	0.0656	0.00706	0.00706	0.171	0.00518182	0.0233141	0.00518182	0.00342	1.63551	BP
GO:0007010	cytoskeleton organization	259	11	4.34	0.00362	0.0656	0.00706	0.00706	0.181	0.00521429	0.0234601	0.00521429	0.00362	2.53456	BP
GO:0000902	cell morphogenesis	222	10	3.72	0.00365	0.0656	0.00706	0.00706	0.1825	0.00521429	0.0234601	0.00521429	0.00365	2.68817	BP
GO:0005887	integral component of plasma membrane	73	5	1.05	0.0037	0.1813	0.122	0.122	0.185	0.07125	0.320568	0.07125	0.0037	4.7619	CC
GO:0043547	positive regulation of GTPase activity	121	7	2.03	0.00389	0.0656	0.00706	0.00706	0.1945	0.00523684	0.0235616	0.00523684	0.00389	3.44828	BP
GO:0022603	regulation of anatomical structure morph...	91	6	1.52	0.00394	0.0656	0.00706	0.00706	0.197	0.00523684	0.0235616	0.00523684	0.00394	3.94737	BP
GO:0043113	receptor clustering	6	2	0.1	0.00398	0.0656	0.00706	0.00706	0.199	0.00523684	0.0235616	0.00523684	0.00398	20	BP
GO:0065007	biological regulation	2013	46	33.72	0.00411	0.0656	0.00706	0.00706	0.2055	0.00526923	0.0237074	0.00526923	0.00411	1.36418	BP
GO:0050794	regulation of cellular process	1787	42	29.94	0.00425	0.0656	0.00706	0.00706	0.2125	0.0053125	0.023902	0.0053125	0.00425	1.40281	BP
GO:0007265	Ras protein signal transduction	65	5	1.09	0.00439	0.0656	0.00706	0.00706	0.2195	0.00535366	0.0240872	0.00535366	0.00439	4.58716	BP
GO:0010562	positive regulation of phosphorus metabo...	66	5	1.11	0.00469	0.0656	0.00706	0.00706	0.2345	0.00545349	0.0245364	0.00545349	0.00469	4.5045	BP
GO:0045937	positive regulation of phosphate metabol...	66	5	1.11	0.00469	0.0656	0.00706	0.00706	0.2345	0.00545349	0.0245364	0.00545349	0.00469	4.5045	BP
GO:0080090	regulation of primary metabolic process	1002	27	16.79	0.0053	0.0656	0.00706	0.00706	0.265	0.00602273	0.0270975	0.00602273	0.0053	1.6081	BP
GO:0070822	Sin3-type complex	8	2	0.11	0.0054	0.2592	0.122	0.122	0.27	0.07125	0.320568	0.07125	0.0054	18.1818	CC
GO:0007416	synapse assembly	7	2	0.12	0.00551	0.0656	0.00706	0.00706	0.2755	0.00612222	0.0275451	0.00612222	0.00551	16.6667	BP
GO:0031226	intrinsic component of plasma membrane	81	5	1.16	0.0057	0.2679	0.122	0.122	0.285	0.07125	0.320568	0.07125	0.0057	4.31034	CC
GO:0004871	signal transducer activity	138	7	2.21	0.00616	0.28336	0.0492	0.0492	0.308	0.0347391	0.156298	0.0347391	0.00616	3.16742	MF
GO:0060089	molecular transducer activity	138	7	2.21	0.00616	0.28336	0.0492	0.0492	0.308	0.0347391	0.156298	0.0347391	0.00616	3.16742	MF
GO:0006184	GTP catabolic process	135	7	2.26	0.00706	0.0656	0.00706	0.00706	0.353	0.00706	0.0317644	0.00706	0.00706	3.09735	BP
GO:0009146	purine nucleoside triphosphate catabolic...	135	7	2.26	0.00706	0.0656	0.00706	0.00706	0.353	0.00706	0.0317644	0.00706	0.00706	3.09735	BP
GO:0009203	ribonucleoside triphosphate catabolic pr...	135	7	2.26	0.00706	0.0656	0.00706	0.00706	0.353	0.00706	0.0317644	0.00706	0.00706	3.09735	BP
GO:0009207	purine ribonucleoside triphosphate catab...	135	7	2.26	0.00706	0.0656	0.00706	0.00706	0.353	0.00706	0.0317644	0.00706	0.00706	3.09735	BP
GO:0033124	regulation of GTP catabolic process	135	7	2.26	0.00706	0.0656	0.00706	0.00706	0.353	0.00706	0.0317644	0.00706	0.00706	3.09735	BP
GO:0008134	transcription factor binding	52	4	0.83	0.00915	0.4026	0.0492	0.0492	0.4575	0.0347391	0.156298	0.0347391	0.00915	4.81928	MF
GO:0031252	cell leading edge	11	2	0.16	0.0102	0.4692	0.122	0.122	0.51	0.102	0.458919	0.102	0.0102	12.5	CC
GO:0019209	kinase activator activity	10	2	0.16	0.01044	0.44892	0.0492	0.0492	0.522	0.0347391	0.156298	0.0347391	0.01044	12.5	MF
GO:0030295	protein kinase activator activity	10	2	0.16	0.01044	0.44892	0.0492	0.0492	0.522	0.0347391	0.156298	0.0347391	0.01044	12.5	MF
GO:0005911	cell-cell junction	37	3	0.53	0.0155	0.6975	0.122	0.122	0.775	0.105476	0.474559	0.105476	0.0155	5.66038	CC
GO:0004070	aspartate carbamoyltransferase activity	1	1	0.02	0.01598	0.65518	0.0492	0.0492	0.799	0.0347391	0.156298	0.0347391	0.01598	50	MF
GO:0004087	carbamoyl-phosphate synthase (ammonia) a...	1	1	0.02	0.01598	0.65518	0.0492	0.0492	0.799	0.0347391	0.156298	0.0347391	0.01598	50	MF
GO:0004088	carbamoyl-phosphate synthase (glutamine-...	1	1	0.02	0.01598	0.65518	0.0492	0.0492	0.799	0.0347391	0.156298	0.0347391	0.01598	50	MF
GO:0004151	dihydroorotase activity	1	1	0.02	0.01598	0.65518	0.0492	0.0492	0.799	0.0347391	0.156298	0.0347391	0.01598	50	MF
GO:0004690	cyclic nucleotide-dependent protein kina...	1	1	0.02	0.01598	0.65518	0.0492	0.0492	0.799	0.0347391	0.156298	0.0347391	0.01598	50	MF
GO:0004691	cAMP-dependent protein kinase activity	1	1	0.02	0.01598	0.65518	0.0492	0.0492	0.799	0.0347391	0.156298	0.0347391	0.01598	50	MF
GO:0004886	9-cis retinoic acid receptor activity	1	1	0.02	0.01598	0.65518	0.0492	0.0492	0.799	0.0347391	0.156298	0.0347391	0.01598	50	MF
GO:0015368	calcium:cation antiporter activity	1	1	0.02	0.01598	0.65518	0.0492	0.0492	0.799	0.0347391	0.156298	0.0347391	0.01598	50	MF
GO:0015369	calcium:hydrogen antiporter activity	1	1	0.02	0.01598	0.65518	0.0492	0.0492	0.799	0.0347391	0.156298	0.0347391	0.01598	50	MF
GO:0016433	rRNA (adenine) methyltransferase activit...	1	1	0.02	0.01598	0.65518	0.0492	0.0492	0.799	0.0347391	0.156298	0.0347391	0.01598	50	MF
GO:0016743	carboxyl- or carbamoyltransferase activi...	1	1	0.02	0.01598	0.65518	0.0492	0.0492	0.799	0.0347391	0.156298	0.0347391	0.01598	50	MF
GO:0016812	hydrolase activity, acting on carbon-nit...	1	1	0.02	0.01598	0.65518	0.0492	0.0492	0.799	0.0347391	0.156298	0.0347391	0.01598	50	MF
GO:0046966	thyroid hormone receptor binding	1	1	0.02	0.01598	0.65518	0.0492	0.0492	0.799	0.0347391	0.156298	0.0347391	0.01598	50	MF
GO:0051139	metal ion:hydrogen antiporter activity	1	1	0.02	0.01598	0.65518	0.0492	0.0492	0.799	0.0347391	0.156298	0.0347391	0.01598	50	MF
GO:0044459	plasma membrane part	145	6	2.08	0.0169	0.7436	0.122	0.122	0.845	0.105476	0.474559	0.105476	0.0169	2.88462	CC
GO:0015085	calcium ion transmembrane transporter ac...	13	2	0.21	0.01755	0.65518	0.0492	0.0492	0.8775	0.0365625	0.164502	0.0365625	0.01755	9.52381	MF
GO:0016879	ligase activity, forming carbon-nitrogen...	97	5	1.55	0.01883	0.65518	0.0492	0.0492	0.9415	0.03766	0.16944	0.03766	0.01883	3.22581	MF
GO:0004702	receptor signaling protein serine/threon...	37	3	0.59	0.02066	0.65518	0.0492	0.0492	1	0.0397308	0.178757	0.0397308	0.02066	5.08475	MF
GO:0071944	cell periphery	299	9	4.29	0.0255	1	0.122	0.122	1	0.105476	0.474559	0.105476	0.0255	2.0979	CC
GO:0008328	ionotropic glutamate receptor complex	2	1	0.03	0.0285	1	0.122	0.122	1	0.105476	0.474559	0.105476	0.0285	33.3333	CC
GO:0031258	lamellipodium membrane	2	1	0.03	0.0285	1	0.122	0.122	1	0.105476	0.474559	0.105476	0.0285	33.3333	CC
GO:0031515	tRNA (m1A) methyltransferase complex	2	1	0.03	0.0285	1	0.122	0.122	1	0.105476	0.474559	0.105476	0.0285	33.3333	CC
GO:0035301	Hedgehog signaling complex	2	1	0.03	0.0285	1	0.122	0.122	1	0.105476	0.474559	0.105476	0.0285	33.3333	CC
GO:0042734	presynaptic membrane	2	1	0.03	0.0285	1	0.122	0.122	1	0.105476	0.474559	0.105476	0.0285	33.3333	CC
GO:0016459	myosin complex	19	2	0.27	0.0296	1	0.122	0.122	1	0.105476	0.474559	0.105476	0.0296	7.40741	CC
GO:0019787	small conjugating protein ligase activit...	74	4	1.18	0.0299	0.7176	0.0492	0.0492	1	0.0419103	0.188563	0.0419103	0.0299	3.38983	MF
GO:0005057	receptor signaling protein activity	43	3	0.69	0.03066	0.7176	0.0492	0.0492	1	0.0419103	0.188563	0.0419103	0.03066	4.34783	MF
GO:0001965	G-protein alpha-subunit binding	2	1	0.03	0.03171	0.7176	0.0492	0.0492	1	0.0419103	0.188563	0.0419103	0.03171	33.3333	MF
GO:0004656	procollagen-proline 4-dioxygenase activi...	2	1	0.03	0.03171	0.7176	0.0492	0.0492	1	0.0419103	0.188563	0.0419103	0.03171	33.3333	MF
GO:0008240	tripeptidyl-peptidase activity	2	1	0.03	0.03171	0.7176	0.0492	0.0492	1	0.0419103	0.188563	0.0419103	0.03171	33.3333	MF
GO:0015491	cation:cation antiporter activity	2	1	0.03	0.03171	0.7176	0.0492	0.0492	1	0.0419103	0.188563	0.0419103	0.03171	33.3333	MF
GO:0017022	myosin binding	2	1	0.03	0.03171	0.7176	0.0492	0.0492	1	0.0419103	0.188563	0.0419103	0.03171	33.3333	MF
GO:0019798	procollagen-proline dioxygenase activity	2	1	0.03	0.03171	0.7176	0.0492	0.0492	1	0.0419103	0.188563	0.0419103	0.03171	33.3333	MF
GO:0031543	peptidyl-proline dioxygenase activity	2	1	0.03	0.03171	0.7176	0.0492	0.0492	1	0.0419103	0.188563	0.0419103	0.03171	33.3333	MF
GO:0031545	peptidyl-proline 4-dioxygenase activity	2	1	0.03	0.03171	0.7176	0.0492	0.0492	1	0.0419103	0.188563	0.0419103	0.03171	33.3333	MF
GO:0035255	ionotropic glutamate receptor binding	2	1	0.03	0.03171	0.7176	0.0492	0.0492	1	0.0419103	0.188563	0.0419103	0.03171	33.3333	MF
GO:0031406	carboxylic acid binding	18	2	0.29	0.03269	0.7176	0.0492	0.0492	1	0.0419103	0.188563	0.0419103	0.03269	6.89655	MF
GO:0043177	organic acid binding	18	2	0.29	0.03269	0.7176	0.0492	0.0492	1	0.0419103	0.188563	0.0419103	0.03269	6.89655	MF
GO:0005912	adherens junction	21	2	0.3	0.0357	1	0.122	0.122	1	0.105476	0.474559	0.105476	0.0357	6.66667	CC
GO:0072509	divalent inorganic cation transmembrane ...	19	2	0.3	0.03617	0.7176	0.0492	0.0492	1	0.0448659	0.201861	0.0448659	0.03617	6.66667	MF
GO:0016881	acid-amino acid ligase activity	79	4	1.26	0.03679	0.7176	0.0492	0.0492	1	0.0448659	0.201861	0.0448659	0.03679	3.1746	MF
GO:0070161	anchoring junction	23	2	0.33	0.0422	1	0.122	0.122	1	0.105476	0.474559	0.105476	0.0422	6.06061	CC
GO:0014069	postsynaptic density	3	1	0.04	0.0424	1	0.122	0.122	1	0.105476	0.474559	0.105476	0.0424	25	CC
GO:0014704	intercalated disc	3	1	0.04	0.0424	1	0.122	0.122	1	0.105476	0.474559	0.105476	0.0424	25	CC
GO:0030427	site of polarized growth	3	1	0.04	0.0424	1	0.122	0.122	1	0.105476	0.474559	0.105476	0.0424	25	CC
GO:0044291	cell-cell contact zone	3	1	0.04	0.0424	1	0.122	0.122	1	0.105476	0.474559	0.105476	0.0424	25	CC
GO:0005886	plasma membrane	279	8	4	0.0443	1	0.122	0.122	1	0.105476	0.474559	0.105476	0.0443	2	CC
GO:0046872	metal ion binding	859	20	13.73	0.04668	0.7176	0.0492	0.0492	1	0.0481429	0.216605	0.0481429	0.04668	1.45666	MF
GO:0004385	guanylate kinase activity	3	1	0.05	0.04718	0.7176	0.0492	0.0492	1	0.0481429	0.216605	0.0481429	0.04718	20	MF
GO:0015298	solute:cation antiporter activity	3	1	0.05	0.04718	0.7176	0.0492	0.0492	1	0.0481429	0.216605	0.0481429	0.04718	20	MF
GO:0015299	solute:hydrogen antiporter activity	3	1	0.05	0.04718	0.7176	0.0492	0.0492	1	0.0481429	0.216605	0.0481429	0.04718	20	MF
GO:0016922	ligand-dependent nuclear receptor bindin...	3	1	0.05	0.04718	0.7176	0.0492	0.0492	1	0.0481429	0.216605	0.0481429	0.04718	20	MF
GO:0034450	ubiquitin-ubiquitin ligase activity	3	1	0.05	0.04718	0.7176	0.0492	0.0492	1	0.0481429	0.216605	0.0481429	0.04718	20	MF
GO:0035254	glutamate receptor binding	3	1	0.05	0.04718	0.7176	0.0492	0.0492	1	0.0481429	0.216605	0.0481429	0.04718	20	MF
GO:0043515	kinetochore binding	3	1	0.05	0.04718	0.7176	0.0492	0.0492	1	0.0481429	0.216605	0.0481429	0.04718	20	MF
GO:0043169	cation binding	864	20	13.81	0.0492	0.7176	0.0492	0.0492	1	0.0492	0.221361	0.0492	0.0492	1.44823	MF
GO:0030054	cell junction	58	3	0.83	0.0497	1	0.122	0.122	1	0.108077	0.48626	0.108077	0.0497	3.61446	CC
