# Supplementary material for: Retention of paternal DNA methylome in the developing zebrafish germline
Source: Nat Commun. 2019 Jul 11;10:3054. doi: 10.1038/s41467-019-10895-6 (PMC6624265; doi:10.1038/s41467-019-10895-6)
Supplement: Supplementary file 17 — Supplementary Dataset 14 [file 41467_2019_10895_MOESM17_ESM.xlsx]

## Sheet: Supplementary_Table_14
Supplementary Data 12: 5mC levels in developmentally methylated soma/PGC promoters
name	egg	sperm	rep1_Soma.4h	rep2_Soma.4h	rep1_Soma.7h	rep2_Soma.7h	rep1_Soma.24h	rep2_Soma.24h	rep1_Soma.36h	rep2_Soma.36h	rep1_PGC.4h	rep2_PGC.4h	rep1_PGC.7h	rep2_PGC.7h	rep1_PGC.24h	rep2_PGC.24h	rep1_PGC.36h	rep2_PGC.36h	brain	liver	rep1_p.adj	rep1_log.odds	rep2_p.adj	rep2_log.odds	SIGNIFICANT
FP009765.1	0.748336	0.0269608	0	0.03125	0	0.0344828	0.178218	0.12963	0.2	0.2	0	0	0	0	0	0.192308	0.316547	0.197674	0.692168	0.618852	9.09e-08	#NAME?	0.00202508	-1.779	TRUE
BX511093.1	0.790685	0.136364	0	0.00243902	0.00154083	0.0149925	0.155251	0.173735	0.210526	0.164009	0.00763359	0.00879765	0.0071048	0.00861009	0.123693	0.105263	0.263626	0.26824	0.933649	0.713355	4.39e-73	-5.70855	1.07e-45	-2.98785	TRUE
zgc:153345	0.520667	0.0335679	0.0235294	0.0139064	0.0387374	0.0358079	0.295316	0.35397	0.390179	0.444444	0.029438	0.0160256	0.0140845	0.025641	0.178854	0.277597	0.403888	0.392132	0.603279	0.588529	1.07e-139	-2.82521	3.05e-171	-3.1608	TRUE
pimr137	0.647467	0.0248963	0.00841346	0.0171073	0.00904393	0.0539846	0.322314	0.235294	0.353407	0.284653	0.0268817	0.0177515	0.031881	0.0191304	0.221406	0.201794	0.327532	0.331108	0.718579	0.628906	1.99e-181	-4.07103	7.32e-80	-2.10049	TRUE
CU694807.1	0.647467	0.0248963	0.00841346	0.0171073	0.00904393	0.0539846	0.322314	0.235294	0.353407	0.284653	0.0268817	0.0177515	0.031881	0.0191304	0.221406	0.201794	0.327532	0.331108	0.718579	0.628906	1.99e-181	-4.07103	7.32e-80	-2.10049	TRUE
tuba7l	0.437751	0.0425532	0.01	0.0125392	0.0202429	0.0263158	0.136111	0.164502	0.185028	0.167857	NA	0.0494297	0.0210526	0.00974659	0.0756972	0.223301	0.193709	0.173375	0.502809	0.811321	1.25e-28	-2.66428	4.53e-20	-2.29518	TRUE
sec14l7	0.437751	0.0425532	0.01	0.0125392	0.0202429	0.0263158	0.136111	0.164502	0.185028	0.167857	NA	0.0494297	0.0210526	0.00974659	0.0756972	0.223301	0.193709	0.173375	0.502809	0.811321	1.25e-28	-2.66428	4.53e-20	-2.29518	TRUE
BX571701.2	0.576803	0.010929	0	0.172775	0	0.167513	0.354217	0.216216	0.355872	0.273256	0.057377	0.22963	0.0253165	0.150685	0.3875	0.151316	0.402135	0.344828	0.615385	0.48227	5.87e-39	#NAME?	0.0160641	-0.426084	FALSE
CU633823.1	0.713158	0.0855615	0.0232558	0.0447761	0.0789474	0.0808081	0.220859	0.215569	0.235294	0.257384	0.0245902	0.09	0.10479	0.0772059	0.211039	0.142857	0.144144	0.217195	0.769811	0.780612	6.72e-21	-1.63215	1.22e-12	-1.39964	TRUE
slc34a1a	0.109565	0.0446809	0	0.0769231	0	0.0384615	0.290323	0.135135	0.244444	0.123077	0	0	0	0.0357143	0.189189	0.105263	0.394737	0.118421	0.483471	0.656051	2.91e-09	#NAME?	0.0830515	-0.88437	FALSE
rnf212	0.302181	0.0233372	0	0.00657895	0	0.0176991	0.0758294	0.108108	0.160819	0.274194	0	0.0223464	0.0258621	0.0196078	0.0127119	0.0647059	0.151203	0.178344	0.595	0.575	2.08e-12	#NAME?	4.79e-18	-2.9264	TRUE
si:ch211-277c7.7	0.404197	0.0339761	0.00862069	0.00877193	0.00280899	0.0136054	0.125	0.142415	0.17148	0.190698	0	0.0132743	0	0.0203046	0.111607	0.0987952	0.156398	0.147766	0.48552	0.547074	4.16e-24	-3.70912	2.34e-23	-2.85079	TRUE
senp6b	0.320955	0.015625	0	0	0	0.0520833	0.221014	0.249057	0.217172	0.321739	0	0.00649351	0.0186567	0.00955414	0.0695652	0.16	0.339506	0.238739	0.648649	0.464819	7.88e-34	#NAME?	9.47e-32	-2.57398	TRUE
si:dkey-102f14.7	0.593817	0.375977	0	0.102484	0.0751295	0.177817	0.389243	0.165698	0.220195	0.26087	0.497418	0.0944123	0.274742	0.185776	0.291193	0.207843	0.283784	0.200418	0.641956	0.58651	6.65e-55	-2.30766	3.34e-06	-0.502757	TRUE
tbxta	0.572494	0.0686988	0.0223404	0.0745836	0.0264631	0.106586	0.230255	0.27095	0.291102	0.271062	0.0278746	0.129765	0.0419847	0.117238	0.15698	0.175966	0.306216	0.320399	0.836538	0.606846	1.62e-172	-2.61788	6.06e-62	-1.33406	TRUE
CR382300.3	0.606175	0.0390909	0.0204082	0.0132013	0.00968523	0.0357143	0.261811	0.184492	0.363118	0.24924	0.0042735	0.0343643	0.0168539	0.0207254	0.254325	0.155172	0.35396	0.268519	0.640523	0.646226	1.2e-68	-3.45839	3.61e-28	-2.38446	TRUE
si:ch73-359m17.2	0.609222	0.0483614	0.0126035	0.0173475	0.017894	0.0378184	0.189238	0.201622	0.243474	0.247867	0.0123421	0.0164529	0.0137331	0.0285598	0.164096	0.182007	0.258118	0.268442	0.711667	0.701715	0	-2.91686	6.14e-286	-2.28921	TRUE
BX323564.1	0.5607	0.0460069	0	0	0.0384615	0.047619	0.225806	0.338235	0.357664	0.367188	0.00806452	0.0240964	0.0865385	0.0289855	0.289362	0.231884	0.392157	0.352459	0.64214	0.588957	9.13e-17	-3.55466	1.62e-21	-2.97418	TRUE
admp	0.33148	0.0351759	0.00314465	0.0161491	0.00993677	0.0197842	0.188651	0.215973	0.191033	0.25037	0.0161905	0.00774336	0.00486855	0.00976404	0.0973324	0.139752	0.246983	0.22252	0.582011	0.561798	8.44e-145	-3.7199	1.26e-93	-2.78042	TRUE
CR388421.1	0.706704	0.0510949	0.00425532	0.00591716	0.0416667	0.015544	0.236162	0.173611	0.15493	0.189759	NA	0	0.00296736	0.034188	0.176271	0.123932	0.250951	0.225	0.726562	0.707692	1.42e-28	-2.51247	1.91e-19	-2.99141	TRUE
pimr130	0.585132	0.0663265	0	0.122727	0.00775194	0.13242	0.435811	0.328063	0.320755	0.289216	NA	0.11811	0.0283976	0.108359	0.235294	0.27881	0.385093	0.237374	0.704388	0.569811	1.12e-55	-5.49588	3.22e-11	-1.12469	TRUE
pimr128	0.580796	0.0564002	0.0034662	0.0252101	0.0139319	0.0306122	0.257171	0.215356	0.27574	0.25	0.0131108	0.0233918	0.0283688	0.0277186	0.220833	0.175172	0.261633	0.269886	0.553325	0.545825	4.18e-103	-3.68526	1.19e-77	-2.33418	TRUE
si:dkeyp-93d12.1	0.393343	0.0504626	0	0.00980392	0.0113636	0.0271084	0.260952	0.272727	0.232877	0.285088	0	0	0.0148515	0.0138889	NA	0.198381	0.269147	0.238579	0.545143	0.657718	6.99e-32	-3.66483	6.56e-35	-2.91229	TRUE
AL928920.3	0.526502	0.0355556	0	0	0	0	0	0	0.571429	0.2	NA	NA	0	0	0.333333	NA	0.5	0.5	0.730425	0.705051	0.102734	#NAME?	0.347826	#NAME?	FALSE
pimr109	0.68467	0.0199203	0	0.0203562	0.0186047	0.0371517	0.457143	0.398305	0.523404	0.407407	0	0.00501253	0.017094	0.047619	0.391304	0.215909	0.542579	0.408408	0.80758	0.652956	1.34e-167	-5.05224	6.02e-73	-3.15236	TRUE
si:dkey-248f6.3	0.437381	0.0180723	0.00241741	0.0158228	0.0377834	0.0226804	0.12892	0.124352	0.156317	0.171315	0.00808081	0.0120773	0.0137795	0.0123457	0.110656	0.0818584	0.120244	0.164474	0.553265	0.549528	3.39e-52	-2.73192	9.9e-24	-2.12721	TRUE
si:ch211-191j22.7	0.814159	0.0714286	0	0.117647	0	0.0652174	0.153846	0.355556	0.69697	0.355556	0.315789	0.258065	0	0.153846	0.333333	0.409091	0.471698	0.375	0.849624	0.752727	1.91e-11	#NAME?	4.35e-05	-1.73993	TRUE
elavl2	0.621162	0.0253339	0.00153965	0.0168818	0.00925926	0.0283757	0.203612	0.203898	0.230655	0.315789	0.00604432	0.0171123	0.0351682	0.0268918	0.169595	0.158163	0.275251	0.27771	0.601242	0.654913	1.14e-187	-3.90203	1.74e-119	-2.67814	TRUE
si:dkey-93l1.4	0.549645	0.014652	0	0.031746	0.056701	0.0963855	0.255319	0.364865	0.333333	0.416667	0	0.048	0	0.0454545	0.238938	0.151515	0.333333	0.295918	0.53012	0.737327	3.9e-12	-2.11211	1.03e-11	-2.16597	TRUE
si:ch1073-164k15.3	0.576	0.0442478	0	0	0	0.0952381	0.391892	0.441558	0.55102	0.5	0	0	0.102804	0	0.388235	0.558824	0.604839	0.371429	0.834746	0.832941	3.28e-33	#NAME?	2.15e-19	-3.89521	TRUE
si:dkey-11e23.9	0.431982	0.0417036	0.00174825	0	0.0668058	0.0140187	0.16242	0.092559	0.250608	0.230088	0.0056926	0.00555556	0.0861423	0.003663	0.121622	0.092233	0.189931	0.145015	0.515571	0.544304	2.8e-34	-2.11747	7.98e-30	-3.09938	TRUE
moto	0.616191	0.0202917	0.00564972	0.0566038	0	0.0275862	0.152174	0.22619	0.236311	0.260163	0	0.0897959	0.00934579	0.0779661	0.270358	0.180328	0.236915	0.178771	0.610256	0.59633	9.78e-31	-4.70568	1.01e-19	-2.11503	TRUE
BX649559.1	0.336127	0.0300601	0	0.0166667	0	0.0368098	0.281768	0.51	0.351852	0.5	NA	0	0	0.0070922	0.102857	0.533333	0.538462	0.432836	0.570485	0.533923	3.17e-14	#NAME?	8.17e-30	-3.44372	TRUE
BX649398.1	0.602752	0.0328178	0.0155102	0.0191226	0.0132626	0.0140581	0.167861	0.174022	0.228956	0.213836	0.0193741	0.0145503	0.0127898	0.0209424	0.176415	0.131181	0.17937	0.186627	0.668849	0.543689	1.11e-102	-2.80032	8.83e-85	-2.65659	TRUE
CR936518.2	0.772105	0.249467	0	0.068323	0.104478	0.0292887	0.222222	0.0793651	0.368732	0.256983	0	0	0.0222222	0.015444	0.111111	0.105263	0.448399	0.154321	0.770517	0.583732	4.34e-22	-1.66199	4.61e-08	-1.4373	TRUE
si:dkeyp-72a4.1	0.797637	0.105167	0	0.0191489	0.00716846	0.0355987	0.228336	0.273859	0.264479	0.241192	0.00236967	0.0404412	0.00284091	0.0612648	0.240175	0.146341	0.278184	0.239193	0.721362	0.688963	2.41e-41	-4.25605	5.96e-39	-2.55791	TRUE
AL935115.1	0.449795	0.0229508	0	0.011236	0.00448431	0.0126984	0.457413	0.322957	0.320542	0.293617	0.0235294	0.00706714	0	0.0221402	0.424552	0.229592	0.334225	0.35443	0.618421	0.640857	2.08e-75	-5.76664	5.26e-48	-3.60075	TRUE
CR847898.4	0.415625	0.0798611	0	NA	0.0714286	0.0648649	0.346369	0.358209	0.36	0.351351	0	0.111111	0.00420168	0.0567376	0.234848	0.291667	0.25	0.328358	0.505952	0.505155	5.8e-19	-2.62082	1.9e-13	-1.71341	TRUE
tatdn2	0.420391	0.0212177	0.0130719	0	0.00492611	0.0121212	0.186528	0.0883978	0.188017	0.167939	0	0.0179856	0.0131579	0	0.105422	0.045045	0.246154	0.169014	0.561525	0.526027	2.12e-22	-3.29926	2.32e-16	-2.87701	TRUE
ripor3	0.521107	0.0298507	0	0.0208955	0.0179487	0.0896739	0.248013	0.328859	0.266764	0.322835	0.0567823	0.0238095	0.0378788	0.043573	0.266319	0.201657	0.350202	0.403361	0.664474	0.459459	2.62e-64	-3.6277	3.09e-39	-2.07775	TRUE
si:ch73-368j24.1	0.616952	0.0328901	0.00707214	0.0228659	0.0221857	0.0418522	0.30761	0.282631	0.293817	0.364641	0.0168224	0.0135747	0.0319149	0.0140118	0.225856	0.173145	0.340299	0.324731	0.700993	0.72296	1.09e-165	-3.22516	3.83e-136	-2.63028	TRUE
CU929054.1	0.640051	0.0377003	0	0.0276817	0.019943	0.0465718	0.142661	0.252632	0.23053	0.197938	0.0103926	0.0196937	0.0155502	0.024453	0.25	0.15404	0.225115	0.214421	0.668103	0.608491	2.86e-42	-2.60852	8.95e-51	-2.01656	TRUE
si:ch211-226l4.6	0.658949	0.218653	0.0144928	0.0460358	0.0524862	0.0361446	0.211921	0.226601	0.320274	0.275132	0	0.041958	0.0519084	0.0529101	0.265651	0.323944	0.326403	0.207373	0.736961	0.617391	3.84e-69	-2.30248	2.44e-36	-2.02825	TRUE
si:ch211-173m16.2	0.574854	0.0510204	0	0.0140625	0.0108696	0.0526316	0.238883	0.199248	0.304493	0.266537	0.00502513	0.00790514	0.0358025	0.023544	0.128986	0.168224	0.287431	0.275785	0.719481	0.621311	1.82e-131	-3.77506	7.16e-49	-2.22754	TRUE
si:dkey-189g17.2	0.425082	0.022848	0.010929	0.00536913	0.0139594	0.0259594	0.11036	0.148501	0.169778	0.190045	0.0130529	0.00942126	0.0108992	0.0170576	0.097589	0.106969	0.127969	0.170732	0.635306	0.46765	1.95e-46	-2.56591	9.73e-54	-2.48536	TRUE
BX545856.1	0.478571	0.0672269	0	0.045977	0	0.078125	0.172414	0.21978	0.22561	0.32	0	0	0	0.0133333	0.208511	0.0574713	0.217822	0.237288	0.553009	0.540598	6.42e-18	#NAME?	8.32e-07	-1.73374	TRUE
rbm46	0.52986	0.039356	0.17	0.0140845	0.0434783	0.0925926	0.626316	0.470588	0.529703	0.531746	0	0.0137931	0.0220588	0.0909091	0.565217	0.181818	0.57672	0.513514	0.749296	0.717391	1.1e-25	-2.31271	1.48e-33	-2.83757	TRUE
CR589875.1	0.508675	0.0350691	0.00534759	0.00793651	0.00526316	0.0343008	0.145455	0.160757	0.146113	0.168712	0	0.0434783	0.0793651	0.0344828	0.126005	0.118644	0.21142	0.157549	0.820084	0.492174	8.23e-28	-3.46776	1.22e-23	-2.20697	TRUE
pimr57	0.607815	0.0279938	0	0	NA	0.0746269	0.285714	0.333333	0.563636	0.416667	0.141176	0.0408163	0.0697674	0	0.111111	0.333333	0.627907	0.37037	0.737589	0.65566	0.0034878	-1.53885	1.91e-08	-2.46628	TRUE
pimr51	0.385321	0.03367	0.0290698	0.0246575	0.023166	0.0143885	0.171975	0.189258	0.250746	0.272	0.0203046	0.0127119	0	0.0301724	0.178998	0.10219	0.236324	0.262605	0.639847	0.616883	2.56e-31	-2.18966	9.04e-41	-2.72342	TRUE
pimr49	0.352113	0.022082	0.0105263	0	0	0.0166667	0.0609756	0.111111	0.0818713	0.157895	NA	0	0	0.0379747	0.0208333	0.0769231	0.142857	0.0917431	0.577167	0.554878	0.00612838	-2.23917	0.000175565	-2.93102	TRUE
si:dkey-219e20.2	0.604557	0.0142857	0.0479134	0.00306749	0.0108696	0.0135135	0.13468	0.0985294	0.13624	0.193384	0	0.0133333	0.0132275	0.0393013	0.0742188	0.0806452	0.190016	0.164975	0.82153	0.699454	2.26e-20	-1.53937	1.06e-26	-2.81819	TRUE
BX005124.1	0.45602	0.0108225	0.042735	0.0128866	0	0.0835031	0.24	0.286908	0.396296	0.424552	0	0.175926	0.00298507	0.0319865	0.289583	0.292683	0.420538	0.314815	0.552846	0.541667	1.16e-51	-2.63621	2.13e-57	-2.31381	TRUE
si:dkey-68l7.2	0.274882	0.15534	0	0.0135135	0.1	0.0918033	0.0382166	0.109244	NA	0.20979	0	NA	0.207792	0.0645161	0.0503145	0.137681	0.156146	0.153846	0.702381	0.576923	0.460347	-0.275357	0.000159493	-0.886641	FALSE
BX120006.3	0.385447	0.0196386	0	0	0.047619	0.0232558	0.408163	0.5	NA	0.636364	0	0	0	0.0217391	0.615385	0.210526	0.531915	0.333333	0.829885	0.505435	3.85e-06	-3.3678	2.15e-11	-4.45422	TRUE
si:dkey-114c15.5	0.350442	0.0457746	0	0.00952381	0.220779	0.0123153	0.366224	0.147453	0.228283	0.236453	0.0131579	0.00934579	0.115854	0.0105485	0.092545	0.195556	0.166197	0.138158	0.522659	0.700348	7.22e-08	-0.855852	2.22e-26	-2.93972	TRUE
FP102073.1	0.492446	0.0225694	0.0673854	0.00713013	0.0151976	0.0393375	0.156338	0.133047	0.225922	0.165625	0	0.00225225	0.00930851	0.00898204	0.097561	0.0864745	0.181703	0.19186	0.650794	0.745902	7.02e-37	-1.922	1.2e-23	-2.0282	TRUE
spata22	0.460037	0.0152866	0	0.0108696	0	0.00287356	0.0910853	0.131313	0.145756	0.174455	0	0	0	0.00980392	0.0319767	0.0352941	0.182114	0.181818	0.566154	0.469304	5.64e-14	#NAME?	2.13e-25	-3.33598	TRUE
CR388156.1	0.281874	0.032294	NA	0.00714286	0	0.0238095	0.165354	0.145161	0.180672	0.194175	0	0	0.0661157	0.0223881	0.061674	0.131387	0.228013	0.288	0.598997	0.67148	0.000174431	#NAME?	1.02e-10	-2.5173	TRUE
sycp1	0.207608	0.0294486	0	0.0155039	0.00722892	0.0179775	0.061706	0.0767386	0.10017	0.156425	0	0	0.00268096	0.0355649	0.0525	0.0762712	0.0907563	0.0943878	0.468085	0.34375	3.73e-16	-3.00741	3.02e-16	-2.01167	TRUE
tdrd9	0.360182	0.0393939	0.00154799	0.00358423	0.00309119	0.012987	0.110805	0.122827	0.179048	0.167614	0.00618557	0.0168196	0.00377358	0.0172228	0.128335	0.142857	0.180254	0.174231	0.378419	0.500852	2.16e-61	-4.24332	1.25e-51	-2.84191	TRUE
sycp3	0.402222	0.0171756	0	NA	0	0.0288462	0.126667	0.186667	0.261261	0.185567	NA	0	0.028169	0.0201005	0.0964912	0.0636364	0.142857	0.302326	0.478927	0.526316	1.02e-10	#NAME?	6.26e-06	-2.25614	TRUE
piwil1	0.459041	0.0864708	0	0.0236967	0.0773994	0.0546448	0.207912	0.173851	0.233046	0.232472	0.0433925	0.0518519	0.0515464	0.0402878	0.197122	0.176471	0.213004	0.224525	0.50834	0.42029	3.94e-41	-2.15311	8.23e-33	-1.70475	TRUE
ddx43	0.593164	0.0329877	0.000509424	0.00455581	0.00510949	0.0225179	0.120679	0.146829	0.168779	0.151408	0.000455996	0.010551	0	0.00239044	0.128335	0.0903294	0.201672	0.149522	0.64135	0.712575	1.1e-139	-4.26075	2.07e-66	-2.64539	TRUE
zar1l	0.549024	0.0362569	0.00665236	0.0223464	0.0128	0.0597213	0.264667	0.250324	0.3013	0.291862	0.00862069	0.0244428	0.00838926	0.0316456	0.198886	0.23367	0.309125	0.322089	0.590868	0.669666	0	-3.85058	4.89e-144	-2.16813	TRUE
ddx4	0.617114	0.0511152	0.00132275	0.0171569	0.0190058	0.0540123	0.333601	0.345196	0.326572	0.294416	0.0168831	0.0130039	0.0193939	0.0333797	0.298137	0.189147	0.325091	0.338863	0.703672	0.695378	1.01e-159	-3.91821	1.29e-92	-2.60492	TRUE
dazl	0.63017	0.0385505	0.0184332	0.0148472	0.0222458	0.0746855	0.394142	0.446789	0.486244	0.428174	0.00100705	0.0130952	0.0944233	0.0286624	0.320097	0.330406	0.420408	0.440228	0.683048	0.691957	4.56087507878875e-315	-3.67395	3.82e-235	-2.77229	TRUE
tdrd12	0.721477	0.0736041	0.111617	0.0223881	0.0321285	0.119082	0.400396	0.46189	0.451695	0.451613	0.00420168	0.0267296	0.0305085	0.0544503	0.237562	0.305085	0.460099	0.499109	0.80198	0.737931	2.63e-127	-2.4338	4.41e-106	-2.31094	TRUE
