# Supplementary material for: Retention of paternal DNA methylome in the developing zebrafish germline
Source: Nat Commun. 2019 Jul 11;10:3054. doi: 10.1038/s41467-019-10895-6 (PMC6624265; doi:10.1038/s41467-019-10895-6)
Supplement: Supplementary file 18 — Supplementary Dataset 15 [file 41467_2019_10895_MOESM18_ESM.xlsx]

## Sheet: Supplementary_Table_15
Supplementary Data 15: GO enrichment of developmental 5mC target genes
#	signf	p-value	T	Q	Q&T	Q&T/Q	Q&T/T	term ID	t type	t group	t name	t depth	Q&T list
#
1	!	0.0333	5	37	2	0.054	0.4	GO:0034587	BP	5	piRNA metabolic process	1	TDRD9,PIWIL1
1	!	0.0371	1261	37	10	0.27	0.008	GO:0006468	BP	1	protein phosphorylation	1	ADMP,PIMR130,PIMR57,PIMR51,PIMR109,PIMR128,PIMR137,PIMR49,SI:DKEY-248F6.3,SI:DKEY-93L1.4
1	!	0.000162	241	37	7	0.189	0.029	GO:0046777	BP	1	protein autophosphorylation	2	PIMR130,PIMR51,PIMR109,PIMR128,PIMR137,SI:DKEY-248F6.3,SI:DKEY-93L1.4
1	!	2.13e-09	215	37	10	0.27	0.047	GO:0000003	BP	3	reproduction	1	SYCP1,SYCP3,TDRD9,DDX4,DAZL,PIWIL1,TDRD12,RNF212,MOTO,SPATA22
1	!	4.39e-05	115	37	6	0.162	0.052	GO:0032504	BP	3	multicellular organism reproduction	2	TDRD9,DDX4,DAZL,PIWIL1,TDRD12,SPATA22
1	!	2.03e-09	214	37	10	0.27	0.047	GO:0022414	BP	3	reproductive process	1	SYCP1,SYCP3,TDRD9,DDX4,DAZL,PIWIL1,TDRD12,RNF212,MOTO,SPATA22
1	!	4.39e-05	115	37	6	0.162	0.052	GO:0048609	BP	3	multicellular organismal reproductive process	2	TDRD9,DDX4,DAZL,PIWIL1,TDRD12,SPATA22
1	!	0.0001	132	37	6	0.162	0.045	GO:0044703	BP	3	multi-organism reproductive process	2	TDRD9,DDX4,DAZL,PIWIL1,TDRD12,SPATA22
1	!	9.56e-05	131	37	6	0.162	0.046	GO:0019953	BP	3	sexual reproduction	3	TDRD9,DDX4,DAZL,PIWIL1,TDRD12,SPATA22
1	!	4.16e-05	114	37	6	0.162	0.053	GO:0007276	BP	3	gamete generation	4	TDRD9,DDX4,DAZL,PIWIL1,TDRD12,SPATA22
1	!	0.000344	84	37	5	0.135	0.06	GO:0022412	BP	3	cellular process involved in reproduction in multicellular organism	2	TDRD9,DDX4,DAZL,PIWIL1,TDRD12
1	!	3.64e-10	737	37	15	0.405	0.02	GO:0007049	BP	3	cell cycle	1	SYCP1,SYCP3,TDRD9,DDX4,PIWIL1,PIMR130,PIMR51,PIMR109,PIMR128,PIMR137,RNF212,MOTO,SI:DKEY-248F6.3,SI:DKEY-93L1.4,SPATA22
1	!	0.0131	466	37	7	0.189	0.015	GO:0000278	BP	3	mitotic cell cycle	2	PIMR130,PIMR51,PIMR109,PIMR128,PIMR137,SI:DKEY-248F6.3,SI:DKEY-93L1.4
1	!	1.99e-09	88	37	8	0.216	0.091	GO:0051321	BP	3	meiotic cell cycle	2	SYCP1,SYCP3,TDRD9,DDX4,PIWIL1,RNF212,MOTO,SPATA22
1	!	0.00121	476	37	8	0.216	0.017	GO:0051726	BP	3	regulation of cell cycle	2	DDX4,PIMR130,PIMR51,PIMR109,PIMR128,PIMR137,SI:DKEY-248F6.3,SI:DKEY-93L1.4
1	!	0.00158	338	37	7	0.189	0.021	GO:0007346	BP	3	regulation of mitotic cell cycle	3	PIMR130,PIMR51,PIMR109,PIMR128,PIMR137,SI:DKEY-248F6.3,SI:DKEY-93L1.4
1	!	0.00515	65	37	4	0.108	0.062	GO:1903046	BP	3	meiotic cell cycle process	1	SYCP1,TDRD9,RNF212,SPATA22
1	!	0.00127	46	37	4	0.108	0.087	GO:0061982	BP	3	meiosis I cell cycle process	2	SYCP1,TDRD9,RNF212,SPATA22
1	!	0.00282	56	37	4	0.108	0.071	GO:0140013	BP	3	meiotic nuclear division	2	SYCP1,TDRD9,RNF212,SPATA22
1	!	0.000964	43	37	4	0.108	0.093	GO:0007127	BP	3	meiosis I	3	SYCP1,TDRD9,RNF212,SPATA22
1	!	0.00505	19	37	3	0.081	0.158	GO:0045143	BP	3	homologous chromosome segregation	4	SYCP1,RNF212,SPATA22
1	!	0.013	82	37	4	0.108	0.049	GO:0003006	BP	3	developmental process involved in reproduction	1	DDX4,DAZL,PIWIL1,TDRD12
1	!	0.0134	26	37	3	0.081	0.115	GO:0070192	BP	3	chromosome organization involved in meiotic cell cycle	1	SYCP1,RNF212,SPATA22
1	!	0.00238	15	37	3	0.081	0.2	GO:0007129	BP	3	synapsis	2	SYCP1,RNF212,SPATA22
1	!	0.00484	64	37	4	0.108	0.062	GO:0007281	BP	3	germ cell development	1	DDX4,DAZL,PIWIL1,TDRD12
1	!	0.000374	753	37	10	0.27	0.013	GO:0008219	BP	6	cell death	1	ADMP,PIMR130,PIMR57,PIMR51,PIMR109,PIMR128,PIMR137,PIMR49,SI:DKEY-248F6.3,SI:DKEY-93L1.4
1	!	0.000278	729	37	10	0.27	0.014	GO:0012501	BP	6	programmed cell death	2	ADMP,PIMR130,PIMR57,PIMR51,PIMR109,PIMR128,PIMR137,PIMR49,SI:DKEY-248F6.3,SI:DKEY-93L1.4
1	!	0.000254	722	37	10	0.27	0.014	GO:0006915	BP	6	apoptotic process	3	ADMP,PIMR130,PIMR57,PIMR51,PIMR109,PIMR128,PIMR137,PIMR49,SI:DKEY-248F6.3,SI:DKEY-93L1.4
1	!	0.00445	1505	37	12	0.324	0.008	GO:0048519	BP	6	negative regulation of biological process	1	TDRD9,PIWIL1,PIMR130,PIMR57,PIMR51,PIMR109,PIMR128,PIMR137,PIMR49,SI:DKEY-248F6.3,SI:DKEYP-72A4.1,SI:DKEY-93L1.4
1	!	0.02	4	37	2	0.054	0.5	GO:0010528	BP	6	regulation of transposition	1	TDRD9,PIWIL1
1	!	0.00154	1360	37	12	0.324	0.009	GO:0048523	BP	6	negative regulation of cellular process	1	TDRD9,PIWIL1,PIMR130,PIMR57,PIMR51,PIMR109,PIMR128,PIMR137,PIMR49,SI:DKEY-248F6.3,SI:DKEYP-72A4.1,SI:DKEY-93L1.4
1	!	6.64e-05	625	37	10	0.27	0.016	GO:0010941	BP	6	regulation of cell death	1	ADMP,PIMR130,PIMR57,PIMR51,PIMR109,PIMR128,PIMR137,PIMR49,SI:DKEY-248F6.3,SI:DKEY-93L1.4
1	!	4.74e-05	603	37	10	0.27	0.017	GO:0043067	BP	6	regulation of programmed cell death	2	ADMP,PIMR130,PIMR57,PIMR51,PIMR109,PIMR128,PIMR137,PIMR49,SI:DKEY-248F6.3,SI:DKEY-93L1.4
1	!	4.6e-05	601	37	10	0.27	0.017	GO:0042981	BP	6	regulation of apoptotic process	3	ADMP,PIMR130,PIMR57,PIMR51,PIMR109,PIMR128,PIMR137,PIMR49,SI:DKEY-248F6.3,SI:DKEY-93L1.4
1	!	6.23e-06	352	37	9	0.243	0.026	GO:0060548	BP	6	negative regulation of cell death	2	PIMR130,PIMR57,PIMR51,PIMR109,PIMR128,PIMR137,PIMR49,SI:DKEY-248F6.3,SI:DKEY-93L1.4
1	!	4.26e-06	337	37	9	0.243	0.027	GO:0043069	BP	6	negative regulation of programmed cell death	3	PIMR130,PIMR57,PIMR51,PIMR109,PIMR128,PIMR137,PIMR49,SI:DKEY-248F6.3,SI:DKEY-93L1.4
1	!	3.74e-06	332	37	9	0.243	0.027	GO:0043066	BP	6	negative regulation of apoptotic process	4	PIMR130,PIMR57,PIMR51,PIMR109,PIMR128,PIMR137,PIMR49,SI:DKEY-248F6.3,SI:DKEY-93L1.4
1	!	0.02	4	37	2	0.054	0.5	GO:0010529	BP	6	negative regulation of transposition	1	TDRD9,PIWIL1
1	!	0.0365	36	37	3	0.081	0.083	GO:0000794	CC	7	condensed nuclear chromosome	1	SYCP1,SYCP3,RNF212
1	!	0.000867	11	37	3	0.081	0.273	GO:0099086	CC	7	synaptonemal structure	2	SYCP1,SYCP3,RNF212
1	!	0.000867	11	37	3	0.081	0.273	GO:0000795	CC	7	synaptonemal complex	3	SYCP1,SYCP3,RNF212
1	!	0.00191	14	37	3	0.081	0.214	GO:0045495	CC	2	pole plasm	1	TDRD9,DDX4,PIWIL1
1	!	0.0015	13	37	3	0.081	0.231	GO:0060293	CC	2	germ plasm	2	TDRD9,DDX4,PIWIL1
1	!	0.00116	12	37	3	0.081	0.25	GO:0043186	CC	2	P granule	3	TDRD9,DDX4,PIWIL1
1	!	0.0273	2119	37	13	0.351	0.006	GO:0030554	MF	4	adenyl nucleotide binding	1	TDRD9,DDX4,DDX43,PIMR130,PIMR57,PIMR51,PIMR109,PIMR128,TDRD12,PIMR137,PIMR49,SI:DKEY-248F6.3,SI:DKEY-93L1.4
1	!	0.0489	2238	37	13	0.351	0.006	GO:0008144	MF	4	drug binding	1	TDRD9,DDX4,DDX43,PIMR130,PIMR57,PIMR51,PIMR109,PIMR128,TDRD12,PIMR137,PIMR49,SI:DKEY-248F6.3,SI:DKEY-93L1.4
1	!	0.0269	2116	37	13	0.351	0.006	GO:0032559	MF	4	adenyl ribonucleotide binding	1	TDRD9,DDX4,DDX43,PIMR130,PIMR57,PIMR51,PIMR109,PIMR128,TDRD12,PIMR137,PIMR49,SI:DKEY-248F6.3,SI:DKEY-93L1.4
1	!	0.0237	2091	37	13	0.351	0.006	GO:0005524	MF	4	ATP binding	1	TDRD9,DDX4,DDX43,PIMR130,PIMR57,PIMR51,PIMR109,PIMR128,TDRD12,PIMR137,PIMR49,SI:DKEY-248F6.3,SI:DKEY-93L1.4
1	!	0.0309	975	37	9	0.243	0.009	GO:0004672	MF	8	protein kinase activity	1	PIMR130,PIMR57,PIMR51,PIMR109,PIMR128,PIMR137,PIMR49,SI:DKEY-248F6.3,SI:DKEY-93L1.4
1	!	0.00115	650	37	9	0.243	0.014	GO:0004674	MF	8	protein serine/threonine kinase activity	2	PIMR130,PIMR57,PIMR51,PIMR109,PIMR128,PIMR137,PIMR49,SI:DKEY-248F6.3,SI:DKEY-93L1.4
1	!	0.00524	41	5	3	0.6	0.073	HP:0011961	hp	9	Non-obstructive azoospermia	1	SYCP3,TDRD9,DAZL
#INFO:	PARAMETERS: analytical = 1
#INFO:	PARAMETERS: user_thr = 1.00
#INFO:	PARAMETERS: organism = drerio
#INFO:	PARAMETERS: significant = 1
#INFO:	PARAMETERS: sort_by_structure = 1
#INFO:	User: http
#INFO:	Host: arak-prod
#INFO:	Time: 2018-11-12 7:54:37
#INFO:	Version: beta
#INFO:	Effective domain size for GO: 22048, threshold 4.1e-05
#INFO:	Effective domain size for HP: 4460, threshold 6.8e-05
#INFO:
#INFO:	--- Gene names and descriptions
#INFO:
#INFO:	QUERY:	FP009765.1	FP009765.1	N/A
#INFO:	QUERY:	BX511093.1	BX511093.1	N/A
#INFO:	QUERY:	zgc:153345	ZGC:153345	zgc:153345 [Source:ZFIN;Acc:ZDB-GENE-061103-487]
#INFO:	QUERY:	pimr137	PIMR137	Pim proto-oncogene, serine/threonine kinase, related 137 [Source:ZFIN;Acc:ZDB-GENE-131122-75]
#INFO:	QUERY:	CU694807.1	CU694807.1	N/A
#INFO:	QUERY:	tuba7l	TUBA7L	tubulin, alpha 7 like [Source:ZFIN;Acc:ZDB-GENE-040704-78]
#INFO:	QUERY:	sec14l7	SEC14L7	SEC14-like lipid binding 7 [Source:ZFIN;Acc:ZDB-GENE-141216-145]
#INFO:	QUERY:	BX571701.2	BX571701.2	N/A
#INFO:	QUERY:	CU633823.1	CU633823.1	N/A
#INFO:	QUERY:	slc34a1a	SLC34A1A	solute carrier family 34 (type II sodium/phosphate cotransporter), member 1a [Source:ZFIN;Acc:ZDB-GENE-101006-3]
#INFO:	QUERY:	rnf212	RNF212	ring finger protein 212 [Source:ZFIN;Acc:ZDB-GENE-110208-6]
#INFO:	QUERY:	si:ch211-277c7.7	SI:CH211-277C7.7	si:ch211-277c7.7 [Source:ZFIN;Acc:ZDB-GENE-160114-41]
#INFO:	QUERY:	senp6b	SENP6B	SUMO specific peptidase 6b [Source:ZFIN;Acc:ZDB-GENE-030131-6330]
#INFO:	QUERY:	si:dkey-102f14.7	SI:DKEY-102F14.7	si:dkey-102f14.7 [Source:ZFIN;Acc:ZDB-GENE-060503-895]
#INFO:	QUERY:	tbxta	TBXTA	T-box transcription factor Ta [Source:ZFIN;Acc:ZDB-GENE-980526-437]
#INFO:	QUERY:	CR382300.3	CR382300.3	N/A
#INFO:	QUERY:	si:ch73-359m17.2	SI:CH73-359M17.2	si:ch73-359m17.2 [Source:ZFIN;Acc:ZDB-GENE-141222-90]
#INFO:	QUERY:	BX323564.1	CCDC18	si:dkeyp-1a11.3 [Source:NCBI gene;Acc:564276]
#INFO:	QUERY:	admp	ADMP	anti-dorsalizing morphogenic protein [Source:ZFIN;Acc:ZDB-GENE-011214-1]
#INFO:	QUERY:	CR388421.1	CR388421.1	N/A
#INFO:	QUERY:	pimr130	PIMR130	Pim proto-oncogene, serine/threonine kinase, related 130 [Source:ZFIN;Acc:ZDB-GENE-041014-24]
#INFO:	QUERY:	pimr128	PIMR131/PIMR128	Pim proto-oncogene, serine/threonine kinase, related 131 [Source:ZFIN;Acc:ZDB-GENE-041014-94]/Pim proto-oncogene, serine/threonine kinase, related 128 [Source:ZFIN;Acc:ZDB-GENE-041014-93]
#INFO:	QUERY:	si:dkeyp-93d12.1	SI:DKEYP-93D12.1	si:dkeyp-93d12.1 [Source:ZFIN;Acc:ZDB-GENE-041014-303]
#INFO:	QUERY:	AL928920.3	AL928920.3	N/A
#INFO:	QUERY:	pimr109	PIMR109	Pim proto-oncogene, serine/threonine kinase, related 109 [Source:ZFIN;Acc:ZDB-GENE-030131-6182]
#INFO:	QUERY:	si:dkey-248f6.3	SI:DKEY-248F6.3	si:dkey-248f6.3 [Source:ZFIN;Acc:ZDB-GENE-091112-6]
#INFO:	QUERY:	si:ch211-191j22.7	SI:CH211-191J22.7	si:ch211-191j22.7 [Source:ZFIN;Acc:ZDB-GENE-091204-56]
#INFO:	QUERY:	elavl2	ELAVL2	ELAV like neuron-specific RNA binding protein 2 [Source:ZFIN;Acc:ZDB-GENE-040704-9]
#INFO:	QUERY:	si:dkey-93l1.4	SI:DKEY-93L1.4	si:dkey-93l1.4 [Source:ZFIN;Acc:ZDB-GENE-090311-20]
#INFO:	QUERY:	si:ch1073-164k15.3	SI:CH1073-164K15.3	si:ch1073-164k15.3 [Source:ZFIN;Acc:ZDB-GENE-131119-59]
#INFO:	QUERY:	si:dkey-11e23.9	SI:DKEY-11E23.9	si:dkey-11e23.9 [Source:ZFIN;Acc:ZDB-GENE-041014-301]
#INFO:	QUERY:	moto	MOTO	minamoto [Source:ZFIN;Acc:ZDB-GENE-070117-1657]
#INFO:	QUERY:	BX649559.1	BX649559.1	N/A
#INFO:	QUERY:	BX649398.1	BX649398.1	N/A
#INFO:	QUERY:	CR936518.2	CR936518.2	N/A
#INFO:	QUERY:	si:dkeyp-72a4.1	SI:DKEYP-72A4.1	si:dkeyp-72a4.1 [Source:ZFIN;Acc:ZDB-GENE-070705-551]
#INFO:	QUERY:	AL935115.1	AL935115.1	N/A
#INFO:	QUERY:	CR847898.4	CR847898.4	N/A
#INFO:	QUERY:	tatdn2	TATDN2	TatD DNase domain containing 2 [Source:ZFIN;Acc:ZDB-GENE-081022-51]
#INFO:	QUERY:	ripor3	RIPOR3	RIPOR family member 3 [Source:ZFIN;Acc:ZDB-GENE-050220-13]
#INFO:	QUERY:	si:ch73-368j24.1	SI:CH73-368J24.1	si:ch73-368j24.1 [Source:ZFIN;Acc:ZDB-GENE-160113-131]
#INFO:	QUERY:	CU929054.1	CU929054.1	N/A
#INFO:	QUERY:	si:ch211-226l4.6	SI:CH211-226L4.6	si:ch211-226l4.6 [Source:ZFIN;Acc:ZDB-GENE-160728-64]
#INFO:	QUERY:	si:ch211-173m16.2	SI:CH211-173M16.2	si:ch211-173m16.2 [Source:ZFIN;Acc:ZDB-GENE-070912-155]
#INFO:	QUERY:	si:dkey-189g17.2	SI:DKEY-189G17.2	si:dkey-189g17.2 [Source:ZFIN;Acc:ZDB-GENE-030131-5562]
#INFO:	QUERY:	BX545856.1	BX545856.1	N/A
#INFO:	QUERY:	rbm46	RBM46	RNA binding motif protein 46 [Source:ZFIN;Acc:ZDB-GENE-061013-298]
#INFO:	QUERY:	CR589875.1	CR589875.1	N/A
#INFO:	QUERY:	pimr57	PIMR57	Pim proto-oncogene, serine/threonine kinase, related 57 [Source:ZFIN;Acc:ZDB-GENE-141211-43]
#INFO:	QUERY:	pimr51	PIMR51	Pim proto-oncogene, serine/threonine kinase, related 51 [Source:ZFIN;Acc:ZDB-GENE-070912-464]
#INFO:	QUERY:	pimr49	PIMR49	Pim proto-oncogene, serine/threonine kinase, related 49 [Source:ZFIN;Acc:ZDB-GENE-070912-459]
#INFO:	QUERY:	si:dkey-219e20.2	SI:DKEY-219E20.2	si:dkey-219e20.2 [Source:ZFIN;Acc:ZDB-GENE-041001-105]
#INFO:	QUERY:	BX005124.1	BX005124.1	N/A
#INFO:	QUERY:	si:dkey-68l7.2	SI:DKEY-68L7.2	si:dkey-68l7.2 [Source:ZFIN;Acc:ZDB-GENE-090312-101]
#INFO:	QUERY:	BX120006.3	BX120006.3	N/A
#INFO:	QUERY:	si:dkey-114c15.5	SI:DKEY-114C15.5	si:dkey-114c15.5 [Source:ZFIN;Acc:ZDB-GENE-060531-72]
#INFO:	QUERY:	FP102073.1	FP102073.1	N/A
#INFO:	QUERY:	spata22	SPATA22	spermatogenesis associated 22 [Source:ZFIN;Acc:ZDB-GENE-170421-1]
#INFO:	QUERY:	CR388156.1	CR388156.1	N/A
#INFO:	QUERY:	sycp1	SYCP1	synaptonemal complex protein 1 [Source:ZFIN;Acc:ZDB-GENE-040910-6]
#INFO:	QUERY:	tdrd9	TDRD9	tudor domain containing 9 [Source:ZFIN;Acc:ZDB-GENE-090313-193]
#INFO:	QUERY:	sycp3	SYCP3	synaptonemal complex protein 3 [Source:ZFIN;Acc:ZDB-GENE-040910-2]
#INFO:	QUERY:	piwil1	PIWIL1	piwi-like RNA-mediated gene silencing 1 [Source:ZFIN;Acc:ZDB-GENE-030813-2]
#INFO:	QUERY:	ddx43	DDX43	DEAD (Asp-Glu-Ala-Asp) box polypeptide 43 [Source:ZFIN;Acc:ZDB-GENE-080204-77]
#INFO:	QUERY:	zar1l	ZAR1L	zygote arrest 1-like [Source:ZFIN;Acc:ZDB-GENE-060810-119]
#INFO:	QUERY:	ddx4	DDX4	DEAD (Asp-Glu-Ala-Asp) box polypeptide 4 [Source:ZFIN;Acc:ZDB-GENE-990415-272]
#INFO:	QUERY:	dazl	DAZL	deleted in azoospermia-like [Source:ZFIN;Acc:ZDB-GENE-000405-6]
#INFO:	QUERY:	tdrd12	TDRD12	tudor domain containing 12 [Source:ZFIN;Acc:ZDB-GENE-121214-348]
