# Supplementary material for: Retention of paternal DNA methylome in the developing zebrafish germline
Source: Nat Commun. 2019 Jul 11;10:3054. doi: 10.1038/s41467-019-10895-6 (PMC6624265; doi:10.1038/s41467-019-10895-6)
Supplement: Supplementary file 20 — Source Data [file 41467_2019_10895_MOESM20_ESM.zip]

Archive with 1 entries (1 files):
- 189356_2_data_set_3814097_prxnx1.gz
